# Supplementary material for: Dichlorido[(R,R)-N 1,N 1,N 2-tribenzyl­cyclo­hexane-1,2-diamine-κ2 N 1,N 2]copper(II)
Source: Acta Crystallogr Sect E Struct Rep Online. 2010 Apr 24;66(Pt 5):m565. doi: 10.1107/S1600536810014054 (PMC2979043; doi:10.1107/S1600536810014054)
Supplement: Supplementary file 1 [file e-66-0m565-sup1.cif]

##############################################################################
###                                                                        ###
###        Electronic paper (Acta Crystallographica Section E)             ###
###                                                                        ###
##############################################################################
#                                                                            #
# This CIF contains the data in a paper accepted for publication in Acta     #
# Crystallographica Section E. It conforms to the requirements of Notes      #
# for Authors for Section E, and has been peer reviewed under the auspices   #
# of the IUCr Commission on Journals.                                        #
#                                                                            #
# Full details of the Crystallographic Information File format               #
# are given in the paper "The Crystallographic Information File (CIF):       #
# a New Standard Archive File for Crystallography" by S. R. Hall, F. H.      #
# Allen and I. D. Brown [Acta Cryst. (1991), A47, 655-685].                  #
#                                                                            #
# The current version of the core CIF dictionary is obtainable from          #
# ftp://ftp.iucr.org/pub/cif_core.dic. The current version number is 2.4.    #
#                                                                            #
# Software is freely available for graphical display of the structure(s) in  #
# this CIF.  For information consult the CIF home page http://www.iucr.org/  #
# cif/home.html                                                              #
#                                                                            #
# This file may be used for bona fide research purposes within the           #
# scientific community so long as proper attribution is given to the journal # 
# article from which it was obtained.                                        #
#                                                                            #
##############################################################################
                                             
data_global
_audit_creation_method     'from SHELXL97 CIF and IUCr SHELXL97-template'
_journal_date_recd_electronic     2010-03-26
_journal_date_accepted     2010-04-16
_journal_name_full     'Acta Crystallographica, Section E'
_journal_year     2010
_journal_volume     66
_journal_issue      5
_journal_page_first     m565
_journal_page_last     m565
_journal_paper_category     QM
_journal_coeditor_code     RK2198
_publ_contact_author_name     'Prof. Jong Hwa Jeong'
_publ_contact_author_address
; Department of Chemistry
  Kyungpook National University
  Taegu, 702-701
  KOREA
;
_publ_contact_author_email     'jeongjh@knu.ac.kr'
_publ_contact_author_fax     '82(53)9506330'
_publ_contact_author_phone     '82(53)9506343'
_publ_section_title
;\
Dichlorido[(<i>R</i>,<i>R</i>)-<i>N</i>^1^,<i>N</i>^1^,<i>N</i>^2^-\
tribenzylcyclohexane-1,2-diamine-\k^2^<i>N</i>^1^,<i>N</i>^2^]copper(II)
;
loop_
    _publ_author_name
    _publ_author_address
    'Nguyen, Quang Trung'
;
Department of Chemistry
Kyungpook National University
Taegu 702-701
Republic of Korea
;
    'Jeong, Jong Hwa'
;
Department of Chemistry
Kyungpook National University
Taegu 702-701
Republic of Korea
;
data_I
_audit_creation_method     SHELXL97
_chemical_name_systematic
;
Dichlorido[(<i>R</i>,<i>R</i>)-<i>N</i>^1^,<i>N</i>^1^,<i>N</i>^2^-
tribenzylcyclohexane-1,2-diamine-\k^2^<i>N</i>^1^,<i>N</i>^2^]copper(II)
;
_chemical_name_common     ?
_chemical_formula_moiety     'C27 H32 Cl2 Cu N2'
_chemical_formula_sum     'C27 H32 Cl2 Cu N2'
_chemical_formula_iupac     '[Cu Cl2 (C27 H32 N2)]'
_chemical_formula_weight     519.00
_chemical_melting_point     ?
_symmetry_cell_setting     'orthorhombic'
_symmetry_space_group_name_H-M     'P 21 21 21'
_symmetry_space_group_name_Hall     'P 2ac 2ab'
loop_
    _symmetry_equiv_pos_as_xyz
    'x, y, z'
    '-x+1/2, -y, z+1/2'
    '-x, y+1/2, -z+1/2'
    'x+1/2, -y+1/2, -z'
_cell_length_a     10.5806(7)
_cell_length_b     15.4409(8)
_cell_length_c     16.2579(12)
_cell_angle_alpha     90.00
_cell_angle_beta     90.00
_cell_angle_gamma     90.00
_cell_volume     2656.1(3)
_cell_formula_units_Z     4
_cell_measurement_reflns_used     25
_cell_measurement_theta_min     10
_cell_measurement_theta_max     13
_cell_measurement_temperature     295(2)
_exptl_crystal_description     'block'
_exptl_crystal_colour     'blue'
_exptl_crystal_size_max     0.40
_exptl_crystal_size_mid     0.40
_exptl_crystal_size_min     0.40
_exptl_crystal_density_diffrn     1.298
_exptl_crystal_density_meas     ?
_exptl_crystal_density_method     'not measured'
_exptl_crystal_F_000     1084
_exptl_absorpt_coefficient_mu     1.040
_exptl_absorpt_correction_type     'analytical'
_exptl_absorpt_process_details     '(<i>ABSCALC</i>; McArdle & Daly, 1999)'
_exptl_absorpt_correction_T_min     0.660
_exptl_absorpt_correction_T_max     0.666
_diffrn_ambient_temperature     295(2)
_diffrn_radiation_type     MoK\a
_diffrn_radiation_wavelength     0.71073
_diffrn_radiation_source     'fine-focus sealed tube'
_diffrn_radiation_monochromator     'graphite'
_diffrn_measurement_device_type     'Enraf--Nonius CAD-4'
_diffrn_measurement_method     '\w/2\q scans'
_diffrn_detector_area_resol_mean     ?
_diffrn_reflns_number     5793
_diffrn_reflns_av_R_equivalents     0.0193
_diffrn_reflns_av_sigmaI/netI     0.0454
_diffrn_reflns_theta_min     1.82
_diffrn_reflns_theta_max     25.47
_diffrn_reflns_theta_full     25.47
_diffrn_measured_fraction_theta_max     1.000
_diffrn_measured_fraction_theta_full     1.000
_diffrn_reflns_limit_h_min     -12
_diffrn_reflns_limit_h_max     12
_diffrn_reflns_limit_k_min     -18
_diffrn_reflns_limit_k_max     18
_diffrn_reflns_limit_l_min     -19
_diffrn_reflns_limit_l_max     19
_diffrn_standards_number     3
_diffrn_standards_interval_count     ?
_diffrn_standards_interval_time     60
_diffrn_standards_decay_%     0
_reflns_number_total     4931
_reflns_number_gt     3885
_reflns_threshold_expression     I>2\s(I)
_refine_ls_structure_factor_coef     'Fsqd'
_refine_ls_matrix_type     'full'
_refine_ls_R_factor_all     0.0528
_refine_ls_R_factor_gt     0.0309
_refine_ls_wR_factor_gt     0.0789
_refine_ls_wR_factor_ref     0.0834
_refine_ls_goodness_of_fit_ref     1.057
_refine_ls_restrained_S_all     1.057
_refine_ls_number_reflns     4931
_refine_ls_number_parameters     292
_refine_ls_number_restraints     0
_refine_ls_hydrogen_treatment     'mixed'
_refine_ls_weighting_scheme     'calc'
_refine_ls_weighting_details
                 'calc w=1/[\s^2^(Fo^2^)+(0.0488P)^2^] where P=(Fo^2^+2Fc^2^)/3'
_atom_sites_solution_hydrogens     'geom'
_atom_sites_solution_primary     'direct'
_atom_sites_solution_secondary     'difmap'
_refine_ls_shift/su_max     0.001
_refine_ls_shift/su_mean     0.000
_refine_diff_density_max     0.328
_refine_diff_density_min     -0.241
_refine_ls_extinction_method     'none'
_refine_ls_extinction_coef     ?
_refine_ls_abs_structure_details     'Flack (1983)'
_refine_ls_abs_structure_Flack     -0.017(13)
loop_
    _atom_type_symbol
    _atom_type_description
    _atom_type_scat_dispersion_real
    _atom_type_scat_dispersion_imag
    _atom_type_scat_source
    'C' 'C' 0.0033 0.0016
                         'International Tables Vol C Tables 4.2.6.8 and 6.1.1.4'
    'N' 'N' 0.0061 0.0033
                         'International Tables Vol C Tables 4.2.6.8 and 6.1.1.4'
    'Cu' 'Cu' 0.3201 1.2651
                         'International Tables Vol C Tables 4.2.6.8 and 6.1.1.4'
    'Cl' 'Cl' 0.1484 0.1585
                         'International Tables Vol C Tables 4.2.6.8 and 6.1.1.4'
    'H' 'H' 0.0000 0.0000
                         'International Tables Vol C Tables 4.2.6.8 and 6.1.1.4'
_computing_data_collection     '<i>CAD4</i> (Enraf--Nonius, 1989)'
_computing_cell_refinement     '<i>CAD4</i> (Enraf--Nonius, 1989)'
_computing_data_reduction     '<i>XCAD</i> (McArdle, 1999)'
_computing_structure_solution     '<i>SHELXS97</i> (Sheldrick, 2008)'
_computing_structure_refinement
                                 '<i>SHELXS97</i> [SHELXL97?] (Sheldrick, 2008)'
_computing_molecular_graphics     '<i>ORTEPIII</i> (Burnett & Johnson, 1996)'
_computing_publication_material     '<i>WinGX</i> (Farrugia, 1999)'
loop_
    _atom_site_type_symbol
    _atom_site_label
    _atom_site_fract_x
    _atom_site_fract_y
    _atom_site_fract_z
    _atom_site_U_iso_or_equiv
    _atom_site_adp_type
    _atom_site_calc_flag
    _atom_site_refinement_flags
    _atom_site_occupancy
    _atom_site_disorder_assembly
    _atom_site_disorder_group
    Cu Cu 0.03338(3) 0.43742(2) 0.76295(2) 0.03853(10) Uani d . 1 . .
    Cl Cl1 -0.03484(8) 0.33981(5) 0.85529(5) 0.05231(19) Uani d . 1 . .
    Cl Cl2 -0.10262(9) 0.40812(6) 0.66326(6) 0.0609(2) Uani d . 1 . .
    N N1 0.0744(2) 0.56146(15) 0.72591(14) 0.0361(5) Uani d . 1 . .
    N N2 0.2032(2) 0.43863(17) 0.81961(17) 0.0403(5) Uani d . 1 . .
    H H2 0.193(3) 0.438(2) 0.871(2) 0.048 Uiso d . 1 . .
    C C1 0.1701(3) 0.59164(18) 0.78886(17) 0.0352(6) Uani d . 1 . .
    H H1 0.1234 0.5982 0.8406 0.042 Uiso calc R 1 . .
    C C2 0.2323(3) 0.67928(19) 0.7726(2) 0.0476(7) Uani d . 1 . .
    H H2A 0.2862 0.6755 0.7245 0.057 Uiso calc R 1 . .
    H H2B 0.1679 0.7226 0.7621 0.057 Uiso calc R 1 . .
    C C3 0.3099(4) 0.7054(2) 0.8468(2) 0.0561(9) Uani d . 1 . .
    H H3A 0.3490 0.7612 0.8368 0.067 Uiso calc R 1 . .
    H H3B 0.2552 0.7108 0.8944 0.067 Uiso calc R 1 . .
    C C4 0.4109(3) 0.6388(2) 0.8639(2) 0.0602(9) Uani d . 1 . .
    H H4A 0.4581 0.6556 0.9125 0.072 Uiso calc R 1 . .
    H H4B 0.4692 0.6366 0.8179 0.072 Uiso calc R 1 . .
    C C5 0.3532(3) 0.5492(2) 0.8772(2) 0.0489(8) Uani d . 1 . .
    H H5A 0.3028 0.5498 0.9271 0.059 Uiso calc R 1 . .
    H H5B 0.4204 0.5072 0.8845 0.059 Uiso calc R 1 . .
    C C6 0.2699(3) 0.52161(18) 0.8048(2) 0.0373(7) Uani d . 1 . .
    H H6 0.3229 0.5156 0.7557 0.045 Uiso calc R 1 . .
    C C7 -0.0463(3) 0.61569(18) 0.73180(19) 0.0433(7) Uani d . 1 . .
    H H7A -0.0267 0.6739 0.7135 0.052 Uiso calc R 1 . .
    H H7B -0.1075 0.5919 0.6936 0.052 Uiso calc R 1 . .
    C C8 -0.1073(3) 0.62181(19) 0.8143(2) 0.0428(7) Uani d . 1 . .
    C C9 -0.1934(3) 0.5605(2) 0.8410(2) 0.0544(8) Uani d . 1 . .
    H H9 -0.2095 0.5122 0.8085 0.065 Uiso calc R 1 . .
    C C10 -0.2553(3) 0.5697(3) 0.9143(3) 0.0645(10) Uani d . 1 . .
    H H10 -0.3108 0.5267 0.9317 0.077 Uiso calc R 1 . .
    C C11 -0.2371(4) 0.6404(3) 0.9621(2) 0.0628(10) Uani d . 1 . .
    H H11 -0.2812 0.6469 1.0112 0.075 Uiso calc R 1 . .
    C C12 -0.1515(4) 0.7031(3) 0.9366(2) 0.0609(10) Uani d . 1 . .
    H H12 -0.1373 0.7517 0.9692 0.073 Uiso calc R 1 . .
    C C13 -0.0880(4) 0.6938(2) 0.8638(2) 0.0530(9) Uani d . 1 . .
    H H13 -0.0312 0.7364 0.8473 0.064 Uiso calc R 1 . .
    C C14 0.1132(3) 0.5719(2) 0.63786(17) 0.0465(7) Uani d . 1 . .
    H H14A 0.1232 0.6333 0.6273 0.056 Uiso calc R 1 . .
    H H14B 0.0438 0.5518 0.6038 0.056 Uiso calc R 1 . .
    C C15 0.2318(3) 0.5269(2) 0.60886(19) 0.0502(8) Uani d . 1 . .
    C C16 0.2368(4) 0.4375(3) 0.59948(19) 0.0564(8) Uani d . 1 . .
    H H16 0.1669 0.4039 0.6127 0.068 Uiso calc R 1 . .
    C C17 0.3453(4) 0.3988(3) 0.5705(3) 0.0759(12) Uani d . 1 . .
    H H17 0.3495 0.3388 0.5664 0.091 Uiso calc R 1 . .
    C C18 0.4472(5) 0.4482(4) 0.5478(3) 0.1003(17) Uani d . 1 . .
    H H18 0.5202 0.4216 0.5284 0.120 Uiso calc R 1 . .
    C C19 0.4416(5) 0.5367(4) 0.5536(3) 0.0976(17) Uani d . 1 . .
    H H19 0.5098 0.5703 0.5368 0.117 Uiso calc R 1 . .
    C C20 0.3350(4) 0.5754(3) 0.5844(2) 0.0744(12) Uani d . 1 . .
    H H20 0.3320 0.6354 0.5888 0.089 Uiso calc R 1 . .
    C C21 0.2727(3) 0.3570(2) 0.7986(2) 0.0551(9) Uani d . 1 . .
    H H21A 0.2184 0.3082 0.8114 0.066 Uiso calc R 1 . .
    H H21B 0.2874 0.3562 0.7397 0.066 Uiso calc R 1 . .
    C C22 0.3962(3) 0.34379(19) 0.8410(2) 0.0432(7) Uani d . 1 . .
    C C23 0.4030(4) 0.3147(3) 0.9210(2) 0.0631(10) Uani d . 1 . .
    H H23 0.3292 0.3016 0.9495 0.076 Uiso calc R 1 . .
    C C24 0.5196(5) 0.3048(2) 0.9596(2) 0.0737(12) Uani d . 1 . .
    H H24 0.5238 0.2849 1.0135 0.088 Uiso calc R 1 . .
    C C25 0.6279(4) 0.3247(3) 0.9178(3) 0.0705(12) Uani d . 1 . .
    H H25 0.7056 0.3197 0.9440 0.085 Uiso calc R 1 . .
    C C26 0.6229(3) 0.3515(2) 0.8387(3) 0.0621(10) Uani d . 1 . .
    H H26 0.6970 0.3628 0.8099 0.075 Uiso calc R 1 . .
    C C27 0.5094(3) 0.3617(2) 0.8020(2) 0.0517(8) Uani d . 1 . .
    H H27 0.5073 0.3816 0.7480 0.062 Uiso calc R 1 . .
loop_
    _atom_site_aniso_label
    _atom_site_aniso_U_11
    _atom_site_aniso_U_22
    _atom_site_aniso_U_33
    _atom_site_aniso_U_12
    _atom_site_aniso_U_13
    _atom_site_aniso_U_23
    Cu 0.03398(17) 0.03603(16) 0.04556(19) 0.00039(16) -0.00646(17) -0.00163(15)
    Cl1 0.0463(4) 0.0478(4) 0.0629(5) -0.0078(4) -0.0052(4) 0.0079(3)
    Cl2 0.0622(5) 0.0594(5) 0.0612(5) -0.0084(4) -0.0245(4) -0.0054(4)
    N1 0.0349(11) 0.0387(11) 0.0348(12) 0.0045(10) -0.0041(9) -0.0005(11)
    N2 0.0347(12) 0.0368(12) 0.0494(14) 0.0047(12) -0.0050(11) -0.0005(13)
    C1 0.0369(15) 0.0370(15) 0.0317(15) 0.0021(12) -0.0037(12) -0.0027(11)
    C2 0.0491(17) 0.0375(15) 0.0563(19) -0.0031(13) -0.0058(16) -0.0004(15)
    C3 0.060(2) 0.0404(18) 0.068(2) -0.0031(16) -0.0085(19) -0.0075(16)
    C4 0.0491(19) 0.056(2) 0.075(2) -0.0027(17) -0.0152(18) -0.0130(18)
    C5 0.0405(17) 0.046(2) 0.060(2) 0.0053(14) -0.0171(15) -0.0075(15)
    C6 0.0308(15) 0.0376(15) 0.0435(17) 0.0020(13) -0.0003(13) -0.0048(13)
    C7 0.0416(16) 0.0432(15) 0.0452(15) 0.0113(13) -0.0069(16) 0.0001(13)
    C8 0.0360(16) 0.0383(16) 0.0540(19) 0.0081(14) -0.0024(15) 0.0009(14)
    C9 0.0398(17) 0.0482(18) 0.075(2) -0.0005(17) -0.0008(17) -0.0117(19)
    C10 0.0439(19) 0.062(2) 0.087(3) -0.0029(19) 0.0155(18) 0.007(2)
    C11 0.058(2) 0.071(3) 0.060(2) 0.016(2) 0.0131(18) 0.004(2)
    C12 0.070(2) 0.055(2) 0.057(2) 0.0071(19) 0.0078(19) -0.0099(17)
    C13 0.061(2) 0.0385(17) 0.059(2) 0.0054(15) 0.0057(17) 0.0001(15)
    C14 0.0547(18) 0.0492(18) 0.0357(15) 0.0029(17) 0.0005(14) 0.0012(14)
    C15 0.061(2) 0.058(2) 0.0313(16) -0.0050(17) 0.0085(15) -0.0060(14)
    C16 0.065(2) 0.061(2) 0.0434(18) -0.002(2) 0.0110(15) -0.0125(18)
    C17 0.081(3) 0.075(3) 0.072(3) 0.008(2) 0.012(2) -0.027(2)
    C18 0.075(3) 0.127(4) 0.099(3) 0.005(3) 0.036(3) -0.035(3)
    C19 0.082(3) 0.115(4) 0.096(3) -0.022(3) 0.047(3) -0.017(3)
    C20 0.085(3) 0.076(3) 0.062(2) -0.015(2) 0.029(2) -0.006(2)
    C21 0.0438(19) 0.0413(18) 0.080(2) 0.0136(15) -0.0093(18) -0.0090(17)
    C22 0.0367(16) 0.0350(15) 0.058(2) 0.0057(13) 0.0038(15) 0.0010(14)
    C23 0.059(2) 0.061(2) 0.070(3) 0.0144(19) 0.020(2) 0.0199(19)
    C24 0.096(3) 0.071(3) 0.055(2) 0.030(3) -0.005(2) 0.0129(18)
    C25 0.054(2) 0.071(3) 0.086(3) 0.019(2) -0.017(2) -0.008(2)
    C26 0.0404(19) 0.050(2) 0.096(3) 0.0027(16) 0.008(2) -0.001(2)
    C27 0.046(2) 0.0439(17) 0.065(2) 0.0104(14) 0.0076(16) 0.0028(15)
_geom_special_details
;
 All s.u.'s (except the s.u. in the dihedral angle between two l.s. planes) are
 estimated using the full covariance matrix. The cell s.u.'s are taken into
 account individually in the estimation of s.u.'s in distances, angles and
 torsion angles; correlations between s.u.'s in cell parameters are only used
 when they are defined by crystal symmetry. An approximate (isotropic)
 treatment of cell s.u.'s is used for estimating s.u.'s involving l.s. planes.
;
loop_
    _geom_bond_atom_site_label_1
    _geom_bond_atom_site_label_2
    _geom_bond_site_symmetry_2
    _geom_bond_distance
    _geom_bond_publ_flag
    Cu N2 . 2.019(2) ?
    Cu N1 . 2.054(2) ?
    Cu Cl2 . 2.2141(9) ?
    Cu Cl1 . 2.2463(8) ?
    N1 C14 . 1.498(4) ?
    N1 C1 . 1.513(3) ?
    N1 C7 . 1.530(3) ?
    N2 C6 . 1.482(4) ?
    N2 C21 . 1.499(4) ?
    N2 H2 . 0.85(3) ?
    C1 C2 . 1.528(4) ?
    C1 C6 . 1.533(4) ?
    C1 H1 . 0.9800 ?
    C2 C3 . 1.513(5) ?
    C2 H2A . 0.9700 ?
    C2 H2B . 0.9700 ?
    C3 C4 . 1.509(5) ?
    C3 H3A . 0.9700 ?
    C3 H3B . 0.9700 ?
    C4 C5 . 1.528(5) ?
    C4 H4A . 0.9700 ?
    C4 H4B . 0.9700 ?
    C5 C6 . 1.531(4) ?
    C5 H5A . 0.9700 ?
    C5 H5B . 0.9700 ?
    C6 H6 . 0.9800 ?
    C7 C8 . 1.492(4) ?
    C7 H7A . 0.9700 ?
    C7 H7B . 0.9700 ?
    C8 C9 . 1.383(5) ?
    C8 C13 . 1.388(5) ?
    C9 C10 . 1.368(5) ?
    C9 H9 . 0.9300 ?
    C10 C11 . 1.354(6) ?
    C10 H10 . 0.9300 ?
    C11 C12 . 1.389(5) ?
    C11 H11 . 0.9300 ?
    C12 C13 . 1.369(5) ?
    C12 H12 . 0.9300 ?
    C13 H13 . 0.9300 ?
    C14 C15 . 1.511(5) ?
    C14 H14A . 0.9700 ?
    C14 H14B . 0.9700 ?
    C15 C20 . 1.383(5) ?
    C15 C16 . 1.389(5) ?
    C16 C17 . 1.377(5) ?
    C16 H16 . 0.9300 ?
    C17 C18 . 1.371(6) ?
    C17 H17 . 0.9300 ?
    C18 C19 . 1.371(7) ?
    C18 H18 . 0.9300 ?
    C19 C20 . 1.371(6) ?
    C19 H19 . 0.9300 ?
    C20 H20 . 0.9300 ?
    C21 C22 . 1.492(5) ?
    C21 H21A . 0.9700 ?
    C21 H21B . 0.9700 ?
    C22 C23 . 1.379(5) ?
    C22 C27 . 1.383(4) ?
    C23 C24 . 1.392(6) ?
    C23 H23 . 0.9300 ?
    C24 C25 . 1.366(6) ?
    C24 H24 . 0.9300 ?
    C25 C26 . 1.352(6) ?
    C25 H25 . 0.9300 ?
    C26 C27 . 1.350(5) ?
    C26 H26 . 0.9300 ?
    C27 H27 . 0.9300 ?
loop_
    _geom_angle_atom_site_label_1
    _geom_angle_atom_site_label_2
    _geom_angle_atom_site_label_3
    _geom_angle_site_symmetry_1
    _geom_angle_site_symmetry_3
    _geom_angle
    _geom_angle_publ_flag
    N2 Cu N1 . . 86.39(10) ?
    N2 Cu Cl2 . . 156.09(8) ?
    N1 Cu Cl2 . . 96.50(7) ?
    N2 Cu Cl1 . . 89.27(8) ?
    N1 Cu Cl1 . . 152.80(7) ?
    Cl2 Cu Cl1 . . 98.24(4) ?
    C14 N1 C1 . . 115.5(2) ?
    C14 N1 C7 . . 103.3(2) ?
    C1 N1 C7 . . 110.3(2) ?
    C14 N1 Cu . . 115.99(19) ?
    C1 N1 Cu . . 103.32(16) ?
    C7 N1 Cu . . 108.40(17) ?
    C6 N2 C21 . . 117.2(2) ?
    C6 N2 Cu . . 110.95(18) ?
    C21 N2 Cu . . 108.9(2) ?
    C6 N2 H2 . . 103(2) ?
    C21 N2 H2 . . 106(2) ?
    Cu N2 H2 . . 110(2) ?
    N1 C1 C2 . . 116.4(2) ?
    N1 C1 C6 . . 111.0(2) ?
    C2 C1 C6 . . 111.0(2) ?
    N1 C1 H1 . . 105.9 ?
    C2 C1 H1 . . 105.9 ?
    C6 C1 H1 . . 105.9 ?
    C3 C2 C1 . . 109.4(3) ?
    C3 C2 H2A . . 109.8 ?
    C1 C2 H2A . . 109.8 ?
    C3 C2 H2B . . 109.8 ?
    C1 C2 H2B . . 109.8 ?
    H2A C2 H2B . . 108.2 ?
    C4 C3 C2 . . 110.5(3) ?
    C4 C3 H3A . . 109.6 ?
    C2 C3 H3A . . 109.6 ?
    C4 C3 H3B . . 109.6 ?
    C2 C3 H3B . . 109.6 ?
    H3A C3 H3B . . 108.1 ?
    C3 C4 C5 . . 111.1(3) ?
    C3 C4 H4A . . 109.4 ?
    C5 C4 H4A . . 109.4 ?
    C3 C4 H4B . . 109.4 ?
    C5 C4 H4B . . 109.4 ?
    H4A C4 H4B . . 108.0 ?
    C4 C5 C6 . . 111.9(3) ?
    C4 C5 H5A . . 109.2 ?
    C6 C5 H5A . . 109.2 ?
    C4 C5 H5B . . 109.2 ?
    C6 C5 H5B . . 109.2 ?
    H5A C5 H5B . . 107.9 ?
    N2 C6 C5 . . 112.9(3) ?
    N2 C6 C1 . . 108.0(2) ?
    C5 C6 C1 . . 109.3(2) ?
    N2 C6 H6 . . 108.8 ?
    C5 C6 H6 . . 108.8 ?
    C1 C6 H6 . . 108.8 ?
    C8 C7 N1 . . 116.9(2) ?
    C8 C7 H7A . . 108.1 ?
    N1 C7 H7A . . 108.1 ?
    C8 C7 H7B . . 108.1 ?
    N1 C7 H7B . . 108.1 ?
    H7A C7 H7B . . 107.3 ?
    C9 C8 C13 . . 117.6(3) ?
    C9 C8 C7 . . 121.6(3) ?
    C13 C8 C7 . . 120.6(3) ?
    C10 C9 C8 . . 121.2(4) ?
    C10 C9 H9 . . 119.4 ?
    C8 C9 H9 . . 119.4 ?
    C11 C10 C9 . . 121.1(4) ?
    C11 C10 H10 . . 119.5 ?
    C9 C10 H10 . . 119.5 ?
    C10 C11 C12 . . 118.9(4) ?
    C10 C11 H11 . . 120.5 ?
    C12 C11 H11 . . 120.5 ?
    C13 C12 C11 . . 120.4(4) ?
    C13 C12 H12 . . 119.8 ?
    C11 C12 H12 . . 119.8 ?
    C12 C13 C8 . . 120.9(3) ?
    C12 C13 H13 . . 119.6 ?
    C8 C13 H13 . . 119.6 ?
    N1 C14 C15 . . 118.5(3) ?
    N1 C14 H14A . . 107.7 ?
    C15 C14 H14A . . 107.7 ?
    N1 C14 H14B . . 107.7 ?
    C15 C14 H14B . . 107.7 ?
    H14A C14 H14B . . 107.1 ?
    C20 C15 C16 . . 118.5(3) ?
    C20 C15 C14 . . 119.8(3) ?
    C16 C15 C14 . . 121.5(3) ?
    C17 C16 C15 . . 120.0(4) ?
    C17 C16 H16 . . 120.0 ?
    C15 C16 H16 . . 120.0 ?
    C18 C17 C16 . . 120.4(4) ?
    C18 C17 H17 . . 119.8 ?
    C16 C17 H17 . . 119.8 ?
    C19 C18 C17 . . 120.1(5) ?
    C19 C18 H18 . . 119.9 ?
    C17 C18 H18 . . 119.9 ?
    C18 C19 C20 . . 119.7(5) ?
    C18 C19 H19 . . 120.2 ?
    C20 C19 H19 . . 120.2 ?
    C19 C20 C15 . . 121.2(4) ?
    C19 C20 H20 . . 119.4 ?
    C15 C20 H20 . . 119.4 ?
    C22 C21 N2 . . 116.0(3) ?
    C22 C21 H21A . . 108.3 ?
    N2 C21 H21A . . 108.3 ?
    C22 C21 H21B . . 108.3 ?
    N2 C21 H21B . . 108.3 ?
    H21A C21 H21B . . 107.4 ?
    C23 C22 C27 . . 116.9(3) ?
    C23 C22 C21 . . 121.8(3) ?
    C27 C22 C21 . . 121.3(3) ?
    C22 C23 C24 . . 120.5(4) ?
    C22 C23 H23 . . 119.8 ?
    C24 C23 H23 . . 119.8 ?
    C25 C24 C23 . . 119.6(3) ?
    C25 C24 H24 . . 120.2 ?
    C23 C24 H24 . . 120.2 ?
    C26 C25 C24 . . 120.6(4) ?
    C26 C25 H25 . . 119.7 ?
    C24 C25 H25 . . 119.7 ?
    C27 C26 C25 . . 119.4(4) ?
    C27 C26 H26 . . 120.3 ?
    C25 C26 H26 . . 120.3 ?
    C26 C27 C22 . . 123.0(3) ?
    C26 C27 H27 . . 118.5 ?
    C22 C27 H27 . . 118.5 ?
loop_
    _geom_torsion_atom_site_label_1
    _geom_torsion_atom_site_label_2
    _geom_torsion_atom_site_label_3
    _geom_torsion_atom_site_label_4
    _geom_torsion_site_symmetry_1
    _geom_torsion_site_symmetry_2
    _geom_torsion_site_symmetry_3
    _geom_torsion_site_symmetry_4
    _geom_torsion
    _geom_torsion_publ_flag
    N2 Cu N1 C14 . . . . 104.1(2) ?
    Cl2 Cu N1 C14 . . . . -52.04(19) ?
    Cl1 Cu N1 C14 . . . . -174.54(15) ?
    N2 Cu N1 C1 . . . . -23.25(17) ?
    Cl2 Cu N1 C1 . . . . -179.41(15) ?
    Cl1 Cu N1 C1 . . . . 58.1(2) ?
    N2 Cu N1 C7 . . . . -140.32(18) ?
    Cl2 Cu N1 C7 . . . . 63.51(17) ?
    Cl1 Cu N1 C7 . . . . -59.0(2) ?
    N1 Cu N2 C6 . . . . -1.8(2) ?
    Cl2 Cu N2 C6 . . . . 96.1(3) ?
    Cl1 Cu N2 C6 . . . . -154.94(19) ?
    N1 Cu N2 C21 . . . . -132.2(2) ?
    Cl2 Cu N2 C21 . . . . -34.3(3) ?
    Cl1 Cu N2 C21 . . . . 74.7(2) ?
    C14 N1 C1 C2 . . . . 45.3(3) ?
    C7 N1 C1 C2 . . . . -71.3(3) ?
    Cu N1 C1 C2 . . . . 173.0(2) ?
    C14 N1 C1 C6 . . . . -82.8(3) ?
    C7 N1 C1 C6 . . . . 160.6(2) ?
    Cu N1 C1 C6 . . . . 44.9(2) ?
    N1 C1 C2 C3 . . . . 171.8(3) ?
    C6 C1 C2 C3 . . . . -60.1(3) ?
    C1 C2 C3 C4 . . . . 59.6(4) ?
    C2 C3 C4 C5 . . . . -57.4(4) ?
    C3 C4 C5 C6 . . . . 55.2(4) ?
    C21 N2 C6 C5 . . . . -86.4(3) ?
    Cu N2 C6 C5 . . . . 147.6(2) ?
    C21 N2 C6 C1 . . . . 152.6(3) ?
    Cu N2 C6 C1 . . . . 26.6(3) ?
    C4 C5 C6 N2 . . . . -174.6(3) ?
    C4 C5 C6 C1 . . . . -54.3(4) ?
    N1 C1 C6 N2 . . . . -48.7(3) ?
    C2 C1 C6 N2 . . . . -179.7(2) ?
    N1 C1 C6 C5 . . . . -171.9(2) ?
    C2 C1 C6 C5 . . . . 57.1(3) ?
    C14 N1 C7 C8 . . . . -177.7(3) ?
    C1 N1 C7 C8 . . . . -53.7(3) ?
    Cu N1 C7 C8 . . . . 58.8(3) ?
    N1 C7 C8 C9 . . . . -86.8(3) ?
    N1 C7 C8 C13 . . . . 99.2(3) ?
    C13 C8 C9 C10 . . . . -1.4(5) ?
    C7 C8 C9 C10 . . . . -175.5(3) ?
    C8 C9 C10 C11 . . . . 2.0(6) ?
    C9 C10 C11 C12 . . . . -1.7(6) ?
    C10 C11 C12 C13 . . . . 0.8(6) ?
    C11 C12 C13 C8 . . . . -0.3(6) ?
    C9 C8 C13 C12 . . . . 0.5(5) ?
    C7 C8 C13 C12 . . . . 174.8(3) ?
    C1 N1 C14 C15 . . . . 59.0(4) ?
    C7 N1 C14 C15 . . . . 179.6(3) ?
    Cu N1 C14 C15 . . . . -62.0(3) ?
    N1 C14 C15 C20 . . . . -114.2(4) ?
    N1 C14 C15 C16 . . . . 71.3(4) ?
    C20 C15 C16 C17 . . . . 3.5(5) ?
    C14 C15 C16 C17 . . . . 178.0(3) ?
    C15 C16 C17 C18 . . . . -2.5(6) ?
    C16 C17 C18 C19 . . . . -0.1(8) ?
    C17 C18 C19 C20 . . . . 1.7(8) ?
    C18 C19 C20 C15 . . . . -0.7(8) ?
    C16 C15 C20 C19 . . . . -1.9(6) ?
    C14 C15 C20 C19 . . . . -176.5(4) ?
    C6 N2 C21 C22 . . . . 57.9(4) ?
    Cu N2 C21 C22 . . . . -175.2(3) ?
    N2 C21 C22 C23 . . . . 78.9(4) ?
    N2 C21 C22 C27 . . . . -100.0(4) ?
    C27 C22 C23 C24 . . . . 0.3(5) ?
    C21 C22 C23 C24 . . . . -178.6(3) ?
    C22 C23 C24 C25 . . . . 0.4(6) ?
    C23 C24 C25 C26 . . . . -1.8(6) ?
    C24 C25 C26 C27 . . . . 2.4(6) ?
    C25 C26 C27 C22 . . . . -1.7(6) ?
    C23 C22 C27 C26 . . . . 0.3(5) ?
    C21 C22 C27 C26 . . . . 179.2(3) ?
