# Supplementary material for: Dichlorido[(R,R)-N 1,N 1,N 2-tribenzyl­cyclo­hexane-1,2-diamine-κ2 N 1,N 2]copper(II)
Source: Acta Crystallogr Sect E Struct Rep Online. 2010 Apr 24;66(Pt 5):m565. doi: 10.1107/S1600536810014054 (PMC2979043; doi:10.1107/S1600536810014054)
Supplement: Supplementary file 2 [file e-66-0m565-Isup2.hkl]

# 
# h,k,l, Fc-squared, Fo-squared, sigma(Fo-squared) and status flag 
# 
data_I
_shelx_title '  nq7m 3bnz' 
_shelx_refln_list_code          4 
_shelx_F_calc_maximum      218.07 
_exptl_crystal_F_000      1084.00 
_reflns_d_resolution_high  0.8264 
 
loop_ 
 _symmetry_equiv_pos_as_xyz 
 'x, y, z' 
 '-x+1/2, -y, z+1/2' 
 '-x, y+1/2, -z+1/2' 
 'x+1/2, -y+1/2, -z' 
 
_cell_length_a    10.5806 
_cell_length_b    15.4409 
_cell_length_c    16.2579 
_cell_angle_alpha  90.000 
_cell_angle_beta   90.000 
_cell_angle_gamma  90.000 
 
_shelx_F_squared_multiplier     1.000 
 
loop_ 
 _refln_index_h 
 _refln_index_k 
 _refln_index_l 
 _refln_F_squared_calc 
 _refln_F_squared_meas 
 _refln_F_squared_sigma 
 _refln_observed_status 
   2   0   0     4597.14     5872.18     62.28 o 
   4   0   0     2465.41     2779.33     50.95 o 
   6   0   0      658.28      763.72     16.79 o 
   8   0   0      147.17       93.46     45.52 o 
  10   0   0      142.98      147.46     12.10 o 
  12   0   0      435.51      467.89     17.33 o 
   1   1   0    20010.37    21747.84    265.26 o 
   2   1   0     1923.42     1946.36     32.67 o 
   3   1   0       40.50       31.90      7.25 o 
   4   1   0      320.64      348.16      7.75 o 
   5   1   0     3303.92     3463.17     64.49 o 
   6   1   0      299.01      335.05     12.88 o 
   7   1   0     3219.54     3368.77     56.86 o 
   8   1   0      393.85      392.82     12.02 o 
   9   1   0      522.01      529.35     14.39 o 
  10   1   0       23.06       12.23     14.85 o 
  11   1   0        2.30        6.36     15.88 o 
  12   1   0        3.73       17.33     18.43 o 
   0   2   0    22507.53    22726.42    280.58 o 
   1   2   0       37.28       63.36      3.24 o 
   2   2   0       16.84       45.67     22.20 o 
   3   2   0     8653.64     9513.20    132.80 o 
   4   2   0     2010.48     2297.26     46.40 o 
   5   2   0     1615.76     1806.20     70.57 o 
   6   2   0       85.79      106.71      7.31 o 
   7   2   0       40.34       37.80     15.93 o 
   8   2   0      135.35      127.24     10.44 o 
   9   2   0      358.07      387.16     13.76 o 
  10   2   0      198.29      172.22     14.27 o 
  11   2   0      177.16      193.75     13.75 o 
  12   2   0       76.87       34.59     46.99 o 
   1   3   0     4790.12     4811.45    113.61 o 
   2   3   0      386.18      484.87     31.41 o 
   3   3   0     9007.57     9474.26    213.19 o 
   4   3   0      169.85      160.18      5.82 o 
   5   3   0     4755.96     5351.13     81.91 o 
   6   3   0     6837.17     7134.59    105.71 o 
   7   3   0     1882.62     1949.15     44.35 o 
   8   3   0     2431.97     2657.65     54.37 o 
   9   3   0     2009.56     2082.66     63.64 o 
  10   3   0      899.48      918.70     21.83 o 
  11   3   0      200.94      220.72     13.72 o 
  12   3   0       65.27       84.48     14.20 o 
   0   4   0    32146.27    32910.55    697.13 o 
   1   4   0    19644.95    20956.42    704.68 o 
   2   4   0     3081.04     3416.51     59.70 o 
   3   4   0       12.96       35.93     17.00 o 
   4   4   0      826.12      852.11     29.50 o 
   5   4   0       95.08       76.76     14.54 o 
   6   4   0      223.09      241.40     25.05 o 
   7   4   0       95.07       96.05     12.81 o 
   8   4   0      183.08      200.77     11.50 o 
   9   4   0      467.88      489.11     14.22 o 
  10   4   0       53.56       13.86     39.18 o 
  11   4   0      309.59      321.12     14.71 o 
  12   4   0       10.07       29.08     18.64 o 
   1   5   0      335.73      349.62      6.95 o 
   2   5   0     1155.90     1094.51     23.00 o 
   3   5   0     1009.74     1158.67     62.36 o 
   4   5   0       89.89       53.04      8.80 o 
   5   5   0      138.89      220.77      7.70 o 
   6   5   0     9019.17     9230.90    180.60 o 
   7   5   0     3123.71     3197.97     60.06 o 
   8   5   0     2673.91     2751.28     57.35 o 
   9   5   0      355.93      366.83     13.31 o 
  10   5   0      977.46      978.92     21.42 o 
  11   5   0        2.54        7.01     17.43 o 
  12   5   0       97.40      112.22     53.54 o 
   0   6   0     2318.05     2311.49     78.80 o 
   1   6   0     1786.26     1807.93     47.55 o 
   2   6   0      380.74      383.41     13.90 o 
   3   6   0      121.73       94.71      5.67 o 
   4   6   0      495.43      609.34     39.39 o 
   5   6   0     3191.60     3379.99     94.21 o 
   6   6   0      238.28      285.27      9.56 o 
   7   6   0      116.73      130.84     14.79 o 
   8   6   0      215.06      193.33     11.69 o 
   9   6   0        0.61       13.58     13.70 o 
  10   6   0        0.89       14.00     20.31 o 
  11   6   0      339.81      343.50     24.37 o 
  12   6   0        7.82        7.36     18.66 o 
   1   7   0     1672.50     1748.78     61.70 o 
   2   7   0     2182.60     2354.18     95.87 o 
   3   7   0     2348.61     2301.40     57.58 o 
   4   7   0      490.77      536.72     17.48 o 
   5   7   0     2480.38     2328.96     44.21 o 
   6   7   0       31.37       26.14     33.07 o 
   7   7   0     5412.85     5692.58    133.32 o 
   8   7   0       15.74       22.63     13.82 o 
   9   7   0     1429.33     1443.70     41.05 o 
  10   7   0        0.95       13.88     39.29 o 
  11   7   0      317.56      329.76     28.29 o 
   0   8   0    23426.72    23915.26    425.72 o 
   1   8   0      308.70      354.92     10.53 o 
   2   8   0     1826.04     1555.17     43.83 o 
   3   8   0      827.53      764.08     38.34 o 
   4   8   0     1002.08      918.54     58.40 o 
   5   8   0      595.70      617.97     13.18 o 
   6   8   0      180.79      198.25     11.88 o 
   7   8   0       85.26       89.03     31.64 o 
   8   8   0       83.97       73.44     11.76 o 
   9   8   0      702.99      781.81     18.94 o 
  10   8   0      101.07      102.27     13.00 o 
  11   8   0       86.38       49.27     43.70 o 
   1   9   0     1265.84     1261.48     27.88 o 
   2   9   0      379.84      379.67     11.26 o 
   3   9   0     2826.08     2780.63    167.26 o 
   4   9   0        3.31        9.94     28.10 o 
   5   9   0     1675.37     1644.59     52.65 o 
   6   9   0     1645.93     1568.32     48.30 o 
   7   9   0       36.92       35.76     14.77 o 
   8   9   0      615.36      627.14     15.44 o 
   9   9   0       88.49      108.73     51.77 o 
  10   9   0       21.46       14.54     41.23 o 
  11   9   0       69.14       94.72     20.67 o 
   0  10   0     4332.05     4497.03     81.81 o 
   1  10   0     2624.47     2476.19     63.18 o 
   2  10   0     1631.90     1573.35     57.67 o 
   3  10   0     1926.15     1903.40     93.48 o 
   4  10   0     2857.26     2901.88    132.73 o 
   5  10   0      986.43     1024.21     53.59 o 
   6  10   0       19.49       12.50     35.35 o 
   7  10   0      104.35      105.56     10.25 o 
   8  10   0        3.10       12.54     35.48 o 
   9  10   0        7.03        5.94     14.72 o 
  10  10   0      197.89      210.10     13.91 o 
   1  11   0      195.36      186.41     11.37 o 
   2  11   0       23.58       24.70     10.92 o 
   3  11   0     1309.88     1259.13     28.96 o 
   4  11   0       79.57       71.59      9.91 o 
   5  11   0      406.69      435.07     12.96 o 
   6  11   0      277.76      278.11     11.41 o 
   7  11   0        2.14        5.31     12.82 o 
   8  11   0      296.19      330.70     30.04 o 
   9  11   0        7.75       50.68     38.54 o 
  10  11   0       60.05       54.71     18.38 o 
   0  12   0      232.88      251.05      9.86 o 
   1  12   0     2297.94     2234.88     48.32 o 
   2  12   0       90.38      104.95     10.39 o 
   3  12   0     1025.24     1073.33     65.90 o 
   4  12   0       34.42       19.13     34.47 o 
   5  12   0      662.53      692.24     38.86 o 
   6  12   0        8.93       32.15     32.24 o 
   7  12   0       27.20       13.45     38.02 o 
   8  12   0       45.31       59.21     27.81 o 
   9  12   0      268.70      288.07     14.74 o 
   1  13   0        1.06        5.00     12.45 o 
   2  13   0     2179.10     2119.24     49.37 o 
   3  13   0      206.91      224.77     11.06 o 
   4  13   0      289.57      325.74     12.86 o 
   5  13   0        5.52       14.21     23.71 o 
   6  13   0      664.68      638.37     23.11 o 
   7  13   0        2.84       14.24     40.22 o 
   8  13   0      374.08      357.32     21.43 o 
   9  13   0        6.08       15.58     44.08 o 
   0  14   0     1515.03     1526.80     56.35 o 
   1  14   0       65.33       43.25     11.53 o 
   2  14   0      209.96      209.60     10.93 o 
   3  14   0        6.52       10.75     30.36 o 
   4  14   0      295.92      296.66     30.61 o 
   5  14   0      232.17      218.29     12.26 o 
   6  14   0       28.86       38.82     17.46 o 
   7  14   0       51.44       62.15     16.84 o 
   8  14   0        0.26       17.33     29.22 o 
   1  15   0       68.62       86.38     18.03 o 
   2  15   0      498.01      502.73     13.88 o 
   3  15   0      834.39      866.18     19.25 o 
   4  15   0      241.21      272.85     13.52 o 
   5  15   0      602.05      609.84     33.10 o 
   6  15   0       54.08       51.39     23.00 o 
   7  15   0      407.53      438.55     16.10 o 
   0  16   0      459.27      438.48     28.42 o 
   1  16   0       21.19       52.46     22.79 o 
   2  16   0      215.04      234.71     12.07 o 
   3  16   0       30.58       31.06     39.34 o 
   4  16   0      279.94      293.66     27.72 o 
   5  16   0       10.43       13.91     39.30 o 
   6  16   0        4.88       22.20     12.13 o 
   1  17   0       22.93       22.01     36.30 o 
   2  17   0      185.81      199.86     13.01 o 
   3  17   0      348.48      359.06     15.09 o 
   4  17   0      190.89      218.11     13.83 o 
   5  17   0      225.11      247.45     14.57 o 
   0  18   0      108.04      135.72     12.89 o 
   1  18   0        3.59       14.59     41.25 o 
   2  18   0      295.57      314.03     27.06 o 
   3  18   0       29.39       25.56     17.15 o 
   1   0   1    37813.59    39492.46    407.34 o 
   2   0   1      326.76      402.88     23.30 o 
   3   0   1     7340.00     7949.29    163.32 o 
   4   0   1        0.05        6.61     18.66 o 
   5   0   1      472.05      465.65     12.31 o 
   6   0   1      105.17      121.24      7.37 o 
   7   0   1      511.84      575.92     35.65 o 
   8   0   1      105.77      115.85     10.15 o 
   9   0   1      311.42      321.31     13.06 o 
  10   0   1       20.70       13.25     37.45 o 
  11   0   1      241.38      268.10     13.54 o 
  12   0   1        0.78       15.38     43.46 o 
 -12   1   1      111.78      140.00     20.38 o 
 -11   1   1       15.37       15.82     63.46 o 
 -10   1   1      313.32      328.14     19.10 o 
  -9   1   1      614.20      621.73     21.79 o 
  -8   1   1     2015.25     2167.20     68.79 o 
  -7   1   1       59.37       69.75     12.04 o 
  -6   1   1     3711.20     3881.49    105.08 o 
  -5   1   1     1885.14     2159.50     52.97 o 
  -4   1   1      908.84     1017.84     33.14 o 
  -3   1   1      965.77     1035.62     31.27 o 
  -2   1   1     8785.46     9959.59    129.52 o 
  -1   1   1      760.27      859.15     23.61 o 
   0   1   1        0.37       23.36      1.80 o 
   1   1   1      802.05      803.62     23.52 o 
   2   1   1     8281.48     8566.38    116.43 o 
   3   1   1     1063.29     1035.26     31.68 o 
   4   1   1      751.02      764.10     25.26 o 
   5   1   1     2019.65     2256.51     55.57 o 
   6   1   1     3546.83     3659.53    104.76 o 
   7   1   1       61.96       39.98     12.49 o 
   8   1   1     1973.30     2129.05     71.76 o 
   9   1   1      524.14      535.38     21.06 o 
  10   1   1      301.50      329.46     19.15 o 
  11   1   1       12.50       16.00     63.96 o 
  12   1   1      147.27      161.24     21.43 o 
 -12   2   1      508.60      551.43     25.76 o 
 -11   2   1        1.83       13.72     54.93 o 
 -10   2   1       28.48       31.18     55.94 o 
  -9   2   1      283.13      262.27     18.14 o 
  -8   2   1      255.89      252.51     16.05 o 
  -7   2   1     1332.40     1431.37     44.90 o 
  -6   2   1      506.96      526.54     16.87 o 
  -5   2   1      159.32      164.48      9.53 o 
  -4   2   1     3677.24     4235.71     89.99 o 
  -3   2   1      420.58      420.41     14.00 o 
  -2   2   1    16717.91    18473.28    443.52 o 
  -1   2   1    12539.24    13232.12    316.65 o 
   0   2   1     8478.11     8829.28    157.96 o 
   1   2   1    13094.81    12892.63    313.19 o 
   2   2   1    16061.77    16739.11    203.09 o 
   3   2   1      262.90      234.64      8.43 o 
   4   2   1     3526.63     3731.05     86.34 o 
   5   2   1      165.32      147.29      9.44 o 
   6   2   1      500.06      507.30     16.50 o 
   7   2   1     1294.43     1377.80     44.58 o 
   8   2   1      274.64      277.04     16.18 o 
   9   2   1      322.21      355.22     18.69 o 
  10   2   1       12.14       14.68     15.36 o 
  11   2   1        0.57       54.43     59.81 o 
  12   2   1      523.17      576.64     26.35 o 
 -12   3   1      213.88      198.22     21.93 o 
 -11   3   1      508.67      533.61     23.07 o 
 -10   3   1      124.07       47.09     60.81 o 
  -9   3   1     1181.52     1300.30     39.02 o 
  -8   3   1      293.18      319.43     16.82 o 
  -7   3   1     4605.28     4801.23    127.56 o 
  -6   3   1     2560.62     2716.99     65.10 o 
  -5   3   1     6178.56     6568.95    129.65 o 
  -4   3   1     5834.81     6657.84    120.08 o 
  -3   3   1     2368.72     2628.74     65.46 o 
  -2   3   1     6480.59     7016.85    107.50 o 
  -1   3   1     1388.28     1391.84     39.02 o 
   0   3   1     2196.30     2389.27     80.53 o 
   1   3   1     1485.69     1430.32     40.03 o 
   2   3   1     6487.34     6698.74    104.99 o 
   3   3   1     2362.44     2533.37     63.41 o 
   4   3   1     5973.96     6488.62    118.94 o 
   5   3   1     5943.71     6170.14    126.96 o 
   6   3   1     2481.57     2522.15     62.91 o 
   7   3   1     4592.94     4739.87    130.06 o 
   8   3   1      361.43      341.09     18.37 o 
   9   3   1     1241.30     1313.62     44.95 o 
  10   3   1      118.32      129.33     16.96 o 
  11   3   1      561.78      541.58     23.34 o 
  12   3   1      219.28      170.36     22.16 o 
 -12   4   1      202.17      234.78     21.43 o 
 -11   4   1      196.14      188.37     19.37 o 
 -10   4   1        9.88       13.95     55.80 o 
  -9   4   1       84.68       14.72     58.95 o 
  -8   4   1       41.68       26.35     49.42 o 
  -7   4   1      224.06      299.24     14.41 o 
  -6   4   1      404.62      420.05     13.63 o 
  -5   4   1      729.14      771.39     24.75 o 
  -4   4   1     4147.05     4433.65     97.51 o 
  -3   4   1      246.19      261.86      8.48 o 
  -2   4   1     2617.46     2759.03     63.82 o 
  -1   4   1     2482.64     2495.62     58.17 o 
   0   4   1      730.30      658.79     14.38 o 
   1   4   1     2451.63     2391.18     57.26 o 
   2   4   1     2994.35     2803.11     66.10 o 
   3   4   1      243.64      237.79      8.62 o 
   4   4   1     3797.60     3860.61     90.31 o 
   5   4   1      721.18      713.09     22.20 o 
   6   4   1      344.87      333.48     12.76 o 
   7   4   1      217.33      234.69     14.09 o 
   8   4   1       37.52       53.38     14.72 o 
   9   4   1       74.54       14.18     56.62 o 
  10   4   1       19.39       46.27     15.04 o 
  11   4   1      192.66      231.18     19.37 o 
  12   4   1      217.20      235.60     22.02 o 
 -12   5   1       28.94       40.62     66.24 o 
 -11   5   1      644.75      677.21     25.44 o 
 -10   5   1       61.14       85.89     15.82 o 
  -9   5   1     1612.63     1660.04     56.03 o 
  -8   5   1      895.13      900.32     29.68 o 
  -7   5   1     5567.52     5886.91    148.39 o 
  -6   5   1     1713.90     1793.79     55.39 o 
  -5   5   1     5701.79     5991.80    129.79 o 
  -4   5   1        3.75        7.02     27.95 o 
  -3   5   1      756.48      722.16     24.48 o 
  -2   5   1      171.98      186.86      7.66 o 
  -1   5   1       55.92       49.60      6.38 o 
   0   5   1     3121.96     3239.13     49.83 o 
   1   5   1       46.71       44.13      6.56 o 
   2   5   1      157.04      162.16      7.57 o 
   3   5   1      927.20      843.65     26.21 o 
   4   5   1        5.84       16.78     28.67 o 
   5   5   1     5407.25     5494.21    125.09 o 
   6   5   1     1658.09     1595.53     53.43 o 
   7   5   1     5513.44     5233.81    141.41 o 
   8   5   1      848.27      836.99     22.47 o 
   9   5   1     1617.32     1615.00     49.19 o 
  10   5   1       84.56      105.26     16.32 o 
  11   5   1      638.56      569.76     25.53 o 
  12   5   1       35.83       36.47     62.73 o 
 -12   6   1      206.32      190.79     22.02 o 
 -11   6   1        2.48        4.42     17.73 o 
 -10   6   1       78.76       92.22     16.14 o 
  -9   6   1      129.92      158.14     15.96 o 
  -8   6   1       42.51       41.26     14.68 o 
  -7   6   1      159.57      182.99     14.13 o 
  -6   6   1      448.85      452.92     14.91 o 
  -5   6   1      155.91      176.47     11.03 o 
  -4   6   1     1042.67     1055.91     31.77 o 
  -3   6   1      853.38     1062.34     34.51 o 
  -2   6   1     6474.84     6949.92    124.04 o 
  -1   6   1    12623.22    13180.79    186.55 o 
   0   6   1      360.76      472.29     28.86 o 
   1   6   1    12481.95    12378.54    179.84 o 
   2   6   1     6793.21     6826.52    123.22 o 
   3   6   1      659.92      752.98     22.84 o 
   4   6   1     1151.56     1048.52     32.73 o 
   5   6   1      149.88      183.86     11.17 o 
   6   6   1      486.30      450.18     15.09 o 
   7   6   1      143.73      154.91     14.27 o 
   8   6   1       50.23       14.50     58.12 o 
   9   6   1      137.68      117.98     16.37 o 
  10   6   1       79.06       80.23     16.87 o 
  11   6   1        5.62       13.90     55.57 o 
  12   6   1      196.92      162.75     22.20 o 
 -11   7   1       64.37      108.91     18.10 o 
 -10   7   1      613.03      624.19     22.93 o 
  -9   7   1       95.00       13.86     55.43 o 
  -8   7   1      841.79      936.19     31.05 o 
  -7   7   1        9.30       19.51     14.00 o 
  -6   7   1     5684.20     5995.68    146.47 o 
  -5   7   1       88.89       88.12     10.80 o 
  -4   7   1     3811.16     3929.95    103.03 o 
  -3   7   1      933.85     1026.64     31.50 o 
  -2   7   1     2505.37     2882.89     78.05 o 
  -1   7   1       16.53        7.11     28.40 o 
   0   7   1     3524.56     3552.04     96.17 o 
   1   7   1       13.88       37.66      7.39 o 
   2   7   1     2623.32     2711.25     77.32 o 
   3   7   1     1018.76     1083.40     32.46 o 
   4   7   1     3702.08     3600.63     98.47 o 
   5   7   1       66.42       69.75     10.67 o 
   6   7   1     5581.96     5670.32    143.01 o 
   7   7   1        6.50       26.08     14.00 o 
   8   7   1      913.06      901.23     29.72 o 
   9   7   1      107.66      132.16     15.55 o 
  10   7   1      641.16      636.23     24.12 o 
  11   7   1       55.94       64.87     18.87 o 
 -11   8   1      153.61      177.43     20.15 o 
 -10   8   1       53.38       59.86     65.65 o 
  -9   8   1       81.90      101.71     16.55 o 
  -8   8   1       33.25       34.87     13.90 o 
  -7   8   1      121.45      141.78     14.91 o 
  -6   8   1      514.97      568.21     17.46 o 
  -5   8   1     1709.02     1709.09     56.53 o 
  -4   8   1      150.25      160.65     10.80 o 
  -3   8   1     3029.35     2908.01     86.21 o 
  -2   8   1      465.37      515.74     16.64 o 
  -1   8   1     8668.24     8923.52    156.41 o 
   0   8   1      716.46      715.72     16.90 o 
   1   8   1     8742.66     8729.08    154.82 o 
   2   8   1      450.55      472.38     15.82 o 
   3   8   1     3437.52     3151.08     92.22 o 
   4   8   1      152.69      137.04     11.21 o 
   5   8   1     1680.69     1604.01     56.71 o 
   6   8   1      505.75      503.25     17.19 o 
   7   8   1      127.07      117.16     14.72 o 
   8   8   1       38.40       38.39     13.95 o 
   9   8   1       56.57       14.00     56.07 o 
  10   8   1       52.97       56.39     17.60 o 
  11   8   1      131.91      105.08     19.69 o 
 -11   9   1        6.75       15.91     63.73 o 
 -10   9   1      245.18      277.45     20.29 o 
  -9   9   1      305.07      307.95     18.78 o 
  -8   9   1       46.92       28.04     52.43 o 
  -7   9   1      708.43      825.10     30.73 o 
  -6   9   1      916.03      983.06     28.67 o 
  -5   9   1     1134.18     1178.45     33.92 o 
  -4   9   1     1222.99     1308.83     41.53 o 
  -3   9   1      675.89      666.45     18.87 o 
  -2   9   1     1661.18     1776.79     50.78 o 
  -1   9   1      206.22      207.29     10.12 o 
   0   9   1      292.50      314.94      8.12 o 
   1   9   1      224.66      225.48     10.67 o 
   2   9   1     1638.00     1634.69     50.56 o 
   3   9   1      735.82      647.67     19.83 o 
   4   9   1     1222.09     1206.07     36.24 o 
   5   9   1     1215.05     1219.75     38.43 o 
   6   9   1      891.30      913.63     27.81 o 
   7   9   1      649.23      640.69     20.92 o 
   8   9   1       41.12       12.17     48.78 o 
   9   9   1      289.87      282.87     17.96 o 
  10   9   1      228.78      265.05     19.79 o 
  11   9   1        6.89       14.36     57.44 o 
 -10  10   1       53.57       43.08     18.19 o 
  -9  10   1      323.43      365.20     19.56 o 
  -8  10   1        2.13       13.54     54.30 o 
  -7  10   1       68.01       11.99     48.05 o 
  -6  10   1       13.96       12.31     49.23 o 
  -5  10   1     1879.76     1912.28     53.84 o 
  -4  10   1      496.58      478.86     17.51 o 
  -3  10   1     2199.02     2228.61     63.82 o 
  -2  10   1     2174.65     2152.53     61.13 o 
  -1  10   1      541.79      523.90     18.51 o 
   0  10   1     4692.52     4688.73     86.73 o 
   1  10   1      601.77      630.34     20.33 o 
   2  10   1     2278.44     2204.13     61.86 o 
   3  10   1     2240.85     2030.62     61.59 o 
   4  10   1      538.51      511.59     16.41 o 
   5  10   1     1834.11     1734.94     53.88 o 
   6  10   1       24.95       11.49     46.04 o 
   7  10   1       63.57       13.13     52.56 o 
   8  10   1        2.90       11.17     44.68 o 
   9  10   1      351.09      353.12     19.51 o 
  10  10   1       42.65       51.51     62.68 o 
 -10  11   1       47.62       17.28     69.16 o 
  -9  11   1       94.14       39.07     55.80 o 
  -8  11   1       35.15       46.68     51.29 o 
  -7  11   1      433.44      463.04     18.87 o 
  -6  11   1       76.90       32.96     48.23 o 
  -5  11   1      973.62      992.04     29.95 o 
  -4  11   1      853.67      889.28     28.72 o 
  -3  11   1      413.99      409.65     15.50 o 
  -2  11   1      479.70      495.04     15.41 o 
  -1  11   1      401.99      404.46     14.77 o 
   0  11   1      825.68      762.87     44.04 o 
   1  11   1      404.44      394.20     14.36 o 
   2  11   1      458.72      424.42     14.91 o 
   3  11   1      438.63      398.35     15.23 o 
   4  11   1      938.44      856.60     27.44 o 
   5  11   1      897.80      897.67     27.08 o 
   6  11   1       55.17       13.04     52.20 o 
   7  11   1      381.04      362.52     17.82 o 
   8  11   1       44.79       56.39     48.69 o 
   9  11   1      116.57      107.72     18.05 o 
  10  11   1       43.31       17.00     68.02 o 
  -9  12   1        2.28       14.77     59.22 o 
  -8  12   1       35.89       45.27     55.98 o 
  -7  12   1       22.53       34.51     49.23 o 
  -6  12   1      302.17      330.42     17.10 o 
  -5  12   1       87.18       89.99     15.14 o 
  -4  12   1     2681.58     2950.13     80.55 o 
  -3  12   1      240.41      267.69     15.59 o 
  -2  12   1      812.19      866.31     28.22 o 
  -1  12   1      420.08      436.41     16.78 o 
   0  12   1     4249.52     4359.94     89.23 o 
   1  12   1      409.46      396.80     16.50 o 
   2  12   1      979.69      977.59     29.95 o 
   3  12   1      247.97      252.37     15.18 o 
   4  12   1     2566.39     2329.13     74.81 o 
   5  12   1       90.50       83.79     14.41 o 
   6  12   1      266.32      263.27     16.73 o 
   7  12   1       23.83       19.88     14.63 o 
   8  12   1       43.64       70.93     16.23 o 
   9  12   1        2.09       14.72     59.04 o 
  -9  13   1      338.88      310.23     22.98 o 
  -8  13   1       35.08       13.72     54.89 o 
  -7  13   1      336.30      343.23     19.24 o 
  -6  13   1        2.75       12.49     49.92 o 
  -5  13   1     1408.20     1515.34     47.00 o 
  -4  13   1       49.78       29.59     49.96 o 
  -3  13   1      153.01      172.23     14.63 o 
  -2  13   1      176.85      172.55     15.45 o 
  -1  13   1     1101.19     1186.02     33.01 o 
   0  13   1       44.35       58.01     18.39 o 
   1  13   1     1119.54     1141.48     32.50 o 
   2  13   1      176.75      197.58     15.09 o 
   3  13   1       96.26      112.83     14.91 o 
   4  13   1       38.17       11.67     46.64 o 
   5  13   1     1296.99     1265.43     36.79 o 
   6  13   1        8.68       46.82     50.56 o 
   7  13   1      334.85      341.91     19.06 o 
   8  13   1       32.69       31.64     61.82 o 
   9  13   1      370.14      377.83     22.43 o 
  -8  14   1       12.97       14.13     56.62 o 
  -7  14   1       68.52       56.76     63.41 o 
  -6  14   1      167.05      196.85     16.91 o 
  -5  14   1       68.08       78.09     15.64 o 
  -4  14   1      805.36      761.96     23.34 o 
  -3  14   1      230.90      241.30     15.36 o 
  -2  14   1       65.65       67.29     13.59 o 
  -1  14   1      288.59      295.73     16.32 o 
   0  14   1       39.20       52.30     23.16 o 
   1  14   1      269.84      262.50     16.00 o 
   2  14   1       28.25       11.17     44.72 o 
   3  14   1      216.93      193.89     15.73 o 
   4  14   1      788.55      756.03     22.34 o 
   5  14   1       60.28       62.27     15.14 o 
   6  14   1      160.77      177.47     16.37 o 
   7  14   1       65.63       45.22     60.31 o 
   8  14   1       12.19       48.00     52.15 o 
  -7  15   1       97.14      132.98     18.60 o 
  -6  15   1      479.80      561.46     23.57 o 
  -5  15   1       95.33      103.76     17.32 o 
  -4  15   1      986.10      989.58     34.74 o 
  -3  15   1      372.70      392.15     18.83 o 
  -2  15   1      292.19      315.61     17.64 o 
  -1  15   1      205.45      219.19     15.59 o 
   0  15   1        8.11       11.62     32.89 o 
   1  15   1      216.01      196.39     15.96 o 
   2  15   1      284.06      283.01     16.96 o 
   3  15   1      399.27      399.94     19.37 o 
   4  15   1      985.85     1014.88     34.97 o 
   5  15   1      110.23      112.33     17.69 o 
   6  15   1      460.87      444.12     22.52 o 
   7  15   1      103.91      135.99     19.42 o 
  -6  16   1      121.50      115.11     19.33 o 
  -5  16   1       97.66       76.27     19.19 o 
  -4  16   1        3.49       29.36     47.32 o 
  -3  16   1      125.33      117.75     17.46 o 
  -2  16   1       28.12       13.49     53.98 o 
  -1  16   1      499.07      507.35     20.51 o 
   0  16   1        2.64       12.23     34.56 o 
   1  16   1      557.15      532.97     20.10 o 
   2  16   1       27.42       34.28     14.72 o 
   3  16   1      128.95      111.10     17.92 o 
   4  16   1        4.50       15.64     62.46 o 
   5  16   1       92.13       64.10     60.77 o 
   6  16   1      122.38       67.70     66.28 o 
  -5  17   1       75.12       16.23     64.96 o 
  -4  17   1      217.90      241.30     20.10 o 
  -3  17   1       75.43       99.34     18.05 o 
  -2  17   1      218.66      238.61     19.47 o 
  -1  17   1       33.39       27.03     17.19 o 
   0  17   1       10.59       33.62     38.58 o 
   1  17   1       33.23       13.77     54.98 o 
   2  17   1      223.72      248.59     19.60 o 
   3  17   1       70.30       15.50     62.09 o 
   4  17   1      243.27      304.30     20.83 o 
   5  17   1       79.29       49.33     58.81 o 
  -3  18   1      242.63      251.96     20.15 o 
  -2  18   1       38.17       69.89     17.05 o 
  -1  18   1      410.22      484.55     22.75 o 
   0  18   1        7.82       13.72     38.84 o 
   1  18   1      427.09      452.92     22.75 o 
   2  18   1       40.11       14.36     57.53 o 
   3  18   1      245.34      309.50     20.47 o 
   0   0   2    47552.47    45177.07    693.21 o 
   1   0   2     2475.94     2432.09     32.99 o 
   2   0   2     7839.46     8287.23    168.95 o 
   3   0   2        0.55       18.18     17.16 o 
   4   0   2     3225.97     3269.43    208.50 o 
   5   0   2      684.98      720.43     47.78 o 
   6   0   2       14.05        9.22     26.11 o 
   7   0   2      506.61      505.77     30.18 o 
   8   0   2       64.80       13.11     36.98 o 
   9   0   2      963.11      908.40     21.15 o 
  10   0   2        2.32       12.96     36.63 o 
  11   0   2        8.73       14.48     15.40 o 
  12   0   2      420.08      425.51     17.23 o 
 -12   1   2      108.54       54.98     21.24 o 
 -11   1   2      172.86      205.92     18.92 o 
 -10   1   2       33.07       32.19     15.18 o 
  -9   1   2     1341.26     1500.53     47.32 o 
  -8   1   2      352.64      401.81     17.37 o 
  -7   1   2     1732.48     1880.27     60.18 o 
  -6   1   2     1002.87      981.60     31.23 o 
  -5   1   2     7277.68     7985.77    147.39 o 
  -4   1   2     2350.10     2341.30     68.02 o 
  -3   1   2     4855.04     5469.82     93.96 o 
  -2   1   2      288.19      343.51      9.80 o 
  -1   1   2     3437.66     3549.57     59.26 o 
   0   1   2     8296.27     7744.55     70.22 o 
   1   1   2     3640.61     3772.17     62.14 o 
   2   1   2      277.63      350.48     11.81 o 
   3   1   2     4216.94     4040.87     80.14 o 
   4   1   2     2401.46     2279.40     65.87 o 
   5   1   2     6761.13     7360.54    141.50 o 
   6   1   2     1087.29     1121.33     37.29 o 
   7   1   2     1806.34     2063.90     63.00 o 
   8   1   2      349.27      374.55     17.05 o 
   9   1   2     1551.54     1575.93     48.51 o 
  10   1   2       32.32       43.35     14.86 o 
  11   1   2      227.92      230.67     20.10 o 
  12   1   2      107.82       65.10     21.65 o 
 -12   2   2      179.47      170.54     22.25 o 
 -11   2   2      236.37      277.86     19.65 o 
 -10   2   2       19.78       15.14     60.59 o 
  -9   2   2      190.63      186.96     17.64 o 
  -8   2   2      683.65      650.59     22.98 o 
  -7   2   2      292.56      277.95     14.31 o 
  -6   2   2     1722.92     1734.71     52.93 o 
  -5   2   2      370.69      384.58     13.59 o 
  -4   2   2      275.16      252.24      8.89 o 
  -3   2   2     5540.15     6123.23    103.35 o 
  -2   2   2    15620.99    16200.99    199.81 o 
  -1   2   2     3139.46     3392.38     60.13 o 
   0   2   2     9807.11    10439.95     92.89 o 
   1   2   2     3585.04     3647.03     64.19 o 
   2   2   2    16873.43    16612.29    204.96 o 
   3   2   2     5112.10     5006.92     92.50 o 
   4   2   2      229.52      193.52      8.34 o 
   5   2   2      460.93      439.74     16.64 o 
   6   2   2     1614.96     1694.37     52.75 o 
   7   2   2      296.31      281.78     14.27 o 
   8   2   2      705.14      733.28     26.81 o 
   9   2   2      207.95      226.80     17.87 o 
  10   2   2       26.07       15.04     60.31 o 
  11   2   2      252.36      227.71     19.88 o 
  12   2   2      160.34      172.09     21.97 o 
 -12   3   2      110.24      127.37     20.38 o 
 -11   3   2      298.78      288.98     20.65 o 
 -10   3   2     1069.41     1102.00     34.51 o 
  -9   3   2      200.37      204.14     17.28 o 
  -8   3   2     2605.95     2627.28     77.55 o 
  -7   3   2      645.50      695.72     20.97 o 
  -6   3   2     4844.13     5301.01    124.27 o 
  -5   3   2      575.78      617.12     18.01 o 
  -4   3   2     2079.19     2081.32     64.01 o 
  -3   3   2     4977.64     5328.32     97.42 o 
  -2   3   2     4601.51     4775.11     85.16 o 
  -1   3   2     1564.16     1647.64     45.27 o 
   0   3   2    39694.27    41031.82    723.41 o 
   1   3   2     1476.76     1462.00     42.90 o 
   2   3   2     4243.52     4237.63     79.60 o 
   3   3   2     5040.03     5103.11     95.69 o 
   4   3   2     2079.41     1950.34     46.45 o 
   5   3   2      554.39      526.68     16.00 o 
   6   3   2     5144.13     5029.72    121.99 o 
   7   3   2      650.55      629.25     17.96 o 
   8   3   2     2465.93     2487.14     77.59 o 
   9   3   2      227.34      195.98     17.96 o 
  10   3   2     1049.95     1000.56     33.42 o 
  11   3   2      319.75      319.48     21.34 o 
  12   3   2      126.60       17.14     68.43 o 
 -12   4   2      118.63       17.37     69.57 o 
 -11   4   2      391.30      380.20     23.11 o 
 -10   4   2      300.23      297.28     18.74 o 
  -9   4   2      396.60      396.84     18.46 o 
  -8   4   2        4.73       11.40     45.59 o 
  -7   4   2      506.69      543.18     16.59 o 
  -6   4   2      524.79      562.74     17.96 o 
  -5   4   2     1002.68     1013.28     32.09 o 
  -4   4   2     1383.07     1352.27     40.48 o 
  -3   4   2     4561.70     4760.25     94.50 o 
  -2   4   2     5993.42     6340.82    106.86 o 
  -1   4   2     2695.61     2562.73     59.58 o 
   0   4   2     6801.89     7112.63     92.32 o 
   1   4   2     2488.30     2347.32     58.17 o 
   2   4   2     6145.96     6099.35    104.94 o 
   3   4   2     4738.21     4538.87     93.04 o 
   4   4   2     1360.35     1282.34     39.43 o 
   5   4   2     1083.06     1016.93     32.46 o 
   6   4   2      525.24      524.72     15.73 o 
   7   4   2      479.39      472.61     16.05 o 
   8   4   2       11.09       13.40     53.66 o 
   9   4   2      466.34      461.17     19.60 o 
  10   4   2      309.87      310.45     18.78 o 
  11   4   2      410.92      374.19     23.07 o 
  12   4   2      114.95       17.05     68.29 o 
 -12   5   2       50.11       88.03     19.51 o 
 -11   5   2        9.31       15.50     18.42 o 
 -10   5   2     1157.55     1225.49     38.34 o 
  -9   5   2      413.11      461.94     18.96 o 
  -8   5   2     1009.50     1093.29     33.05 o 
  -7   5   2      651.59      632.62     18.65 o 
  -6   5   2     5206.92     5814.74    136.17 o 
  -5   5   2      744.20      786.03     26.03 o 
  -4   5   2     2597.54     2836.53     80.74 o 
  -3   5   2     2107.96     2375.68     67.11 o 
  -2   5   2      549.12      555.67     15.18 o 
  -1   5   2     1192.34     1192.81     32.69 o 
   0   5   2    13757.01    13924.06    133.36 o 
   1   5   2     1215.22     1184.83     33.37 o 
   2   5   2      669.00      668.18     20.24 o 
   3   5   2     1961.29     2146.19     65.05 o 
   4   5   2     2116.17     2177.96     52.02 o 
   5   5   2      672.89      642.24     21.20 o 
   6   5   2     5135.78     5086.11    128.28 o 
   7   5   2      649.37      610.92     21.06 o 
   8   5   2     1063.60     1017.93     35.70 o 
   9   5   2      500.65      538.12     19.65 o 
  10   5   2     1189.95     1150.82     38.16 o 
  11   5   2        4.32       15.86     63.46 o 
  12   5   2       48.90       63.82     19.24 o 
 -12   6   2      117.27       99.11     20.92 o 
 -11   6   2      371.36      365.84     22.43 o 
 -10   6   2       19.20       13.04     52.06 o 
  -9   6   2      217.34      246.31     16.69 o 
  -8   6   2      302.51      308.54     17.10 o 
  -7   6   2      586.57      566.79     20.51 o 
  -6   6   2     1129.36     1203.70     35.56 o 
  -5   6   2     1672.88     1735.21     51.83 o 
  -4   6   2      371.63      422.92     13.31 o 
  -3   6   2     3843.23     3868.23     92.36 o 
  -2   6   2     4912.96     5047.50    101.80 o 
  -1   6   2     7870.26     8144.51    134.44 o 
   0   6   2     4306.99     4216.97     79.10 o 
   1   6   2     7760.86     7617.70    130.61 o 
   2   6   2     4679.25     4505.96     96.56 o 
   3   6   2     4155.20     3814.16     92.59 o 
   4   6   2      500.11      487.29     15.86 o 
   5   6   2     1628.17     1638.89     52.06 o 
   6   6   2     1068.82     1032.93     31.18 o 
   7   6   2      591.12      596.93     19.01 o 
   8   6   2      283.23      298.92     16.55 o 
   9   6   2      181.31      203.73     16.32 o 
  10   6   2       28.28       13.45     53.84 o 
  11   6   2      337.82      341.45     21.88 o 
  12   6   2      103.50      107.36     20.56 o 
 -11   7   2      238.86      279.73     21.11 o 
 -10   7   2       13.66       14.00     56.03 o 
  -9   7   2      701.83      745.04     22.52 o 
  -8   7   2      215.44      216.22     15.64 o 
  -7   7   2     3033.63     3254.48     83.97 o 
  -6   7   2      935.56     1069.26     31.96 o 
  -5   7   2     2026.04     2021.69     57.71 o 
  -4   7   2      463.39      506.85     14.50 o 
  -3   7   2     3380.86     3517.11     92.00 o 
  -2   7   2     1796.66     1983.90     48.73 o 
  -1   7   2      959.87      921.79     27.85 o 
   0   7   2     2726.49     2887.26    107.54 o 
   1   7   2     1019.41      922.75     28.17 o 
   2   7   2     1934.21     2054.65     50.65 o 
   3   7   2     3388.53     3252.84     89.17 o 
   4   7   2      369.72      357.96     12.08 o 
   5   7   2     2204.37     2162.05     59.86 o 
   6   7   2      826.85      830.48     27.58 o 
   7   7   2     3003.86     2909.38     79.82 o 
   8   7   2      273.90      232.18     16.32 o 
   9   7   2      710.47      632.94     22.11 o 
  10   7   2       18.22       35.19     15.14 o 
  11   7   2      224.14      231.22     20.83 o 
 -11   8   2       59.29       63.73     18.65 o 
 -10   8   2      120.94      139.04     17.96 o 
  -9   8   2       92.65       97.19     15.86 o 
  -8   8   2      132.08      123.18     15.00 o 
  -7   8   2       81.01       48.14     48.69 o 
  -6   8   2      136.31      144.74     13.36 o 
  -5   8   2      288.77      352.21     13.86 o 
  -4   8   2     2708.72     2808.54     67.42 o 
  -3   8   2       34.92       37.02      9.03 o 
  -2   8   2     2113.97     2110.90     54.02 o 
  -1   8   2      174.40      187.82      9.71 o 
   0   8   2     2322.00     2179.55     37.80 o 
   1   8   2      182.31      191.74      9.80 o 
   2   8   2     2457.38     2267.63     56.80 o 
   3   8   2       27.91       18.14      9.16 o 
   4   8   2     3003.60     2774.39     68.56 o 
   5   8   2      262.58      263.32     13.54 o 
   6   8   2      159.43      129.97     13.72 o 
   7   8   2       88.67       76.72     14.72 o 
   8   8   2      134.25      114.61     15.09 o 
   9   8   2      105.47       94.41     15.82 o 
  10   8   2      107.35       16.41     65.69 o 
  11   8   2       62.24       17.78     71.03 o 
 -11   9   2      161.72      191.29     20.47 o 
 -10   9   2       24.09       16.73     17.00 o 
  -9   9   2      402.52      450.36     20.29 o 
  -8   9   2       97.79       74.45     15.14 o 
  -7   9   2      496.43      526.40     19.01 o 
  -6   9   2      473.86      518.88     18.10 o 
  -5   9   2     2320.46     2373.44     68.79 o 
  -4   9   2      185.04      197.44     12.31 o 
  -3   9   2     1570.96     1583.95     52.15 o 
  -2   9   2      515.46      518.61     18.05 o 
  -1   9   2     1475.85     1565.31     48.23 o 
   0   9   2     3584.77     3421.34     67.71 o 
   1   9   2     1544.60     1547.25     48.37 o 
   2   9   2      594.28      601.58     20.42 o 
   3   9   2     1525.60     1541.56     50.69 o 
   4   9   2      186.01      171.27     12.54 o 
   5   9   2     2221.48     2188.31     66.60 o 
   6   9   2      489.82      507.53     18.05 o 
   7   9   2      436.84      434.23     18.28 o 
   8   9   2      101.98      116.29     14.72 o 
   9   9   2      385.29      375.42     18.96 o 
  10   9   2       22.30       53.84     56.07 o 
  11   9   2      161.60      207.15     20.42 o 
 -10  10   2       20.05       15.55     62.27 o 
  -9  10   2       19.90       14.04     56.21 o 
  -8  10   2        5.07       11.76     46.96 o 
  -7  10   2       66.06       57.81     14.04 o 
  -6  10   2      314.00      323.58     16.64 o 
  -5  10   2      331.34      341.50     16.18 o 
  -4  10   2      719.95      710.49     19.79 o 
  -3  10   2     1582.57     1592.25     54.89 o 
  -2  10   2     1900.55     2078.17     58.76 o 
  -1  10   2     3068.87     3160.56     97.51 o 
   0  10   2     2135.44     2098.83     53.75 o 
   1  10   2     3184.63     2974.70     71.21 o 
   2  10   2     1878.15     1782.08     57.17 o 
   3  10   2     1632.18     1517.03     45.86 o 
   4  10   2      712.54      664.31     23.75 o 
   5  10   2      402.74      412.07     17.19 o 
   6  10   2      283.28      281.69     16.00 o 
   7  10   2       76.26       66.19     14.09 o 
   8  10   2        7.83       12.49     50.01 o 
   9  10   2       14.08        4.06     16.09 o 
  10  10   2       32.22       24.16     17.14 o 
 -10  11   2      126.40      121.54     19.51 o 
  -9  11   2       34.79       14.18     56.71 o 
  -8  11   2      633.09      652.36     22.66 o 
  -7  11   2       13.81       12.17     48.69 o 
  -6  11   2      577.02      594.74     19.79 o 
  -5  11   2      172.11      180.85     15.45 o 
  -4  11   2      561.74      557.86     21.43 o 
  -3  11   2     1110.20     1128.53     33.19 o 
  -2  11   2       20.99        9.89     39.57 o 
  -1  11   2     1151.73     1046.24     31.32 o 
   0  11   2      828.32      832.95     30.48 o 
   1  11   2     1124.61     1086.50     34.78 o 
   2  11   2       20.63       11.08     44.31 o 
   3  11   2     1048.80      974.17     29.22 o 
   4  11   2      460.92      462.81     17.73 o 
   5  11   2      200.41      191.42     15.32 o 
   6  11   2      558.32      582.75     19.19 o 
   7  11   2        7.56       12.58     50.37 o 
   8  11   2      662.87      609.74     22.06 o 
   9  11   2       50.87       57.26     55.16 o 
  10  11   2      157.85      149.39     19.60 o 
  -9  12   2      247.50      263.54     20.51 o 
  -8  12   2       35.47       50.24     54.25 o 
  -7  12   2      336.17      352.21     18.33 o 
  -6  12   2        1.15       12.26     49.10 o 
  -5  12   2      539.46      553.35     19.65 o 
  -4  12   2       34.06       12.17     48.87 o 
  -3  12   2     1283.17     1434.42     48.00 o 
  -2  12   2        2.15       11.31     45.13 o 
  -1  12   2      816.75      859.97     25.94 o 
   0  12   2      106.91      131.58     11.42 o 
   1  12   2      810.87      748.87     25.39 o 
   2  12   2        2.83       22.98     44.17 o 
   3  12   2     1343.52     1406.34     48.28 o 
   4  12   2       32.99       41.21     52.75 o 
   5  12   2      526.90      471.65     18.78 o 
   6  12   2        1.10       12.13     48.51 o 
   7  12   2      321.04      281.87     18.42 o 
   8  12   2       39.05       14.41     57.62 o 
   9  12   2      264.31      251.10     21.06 o 
  -9  13   2       13.55       16.18     64.78 o 
  -8  13   2      453.40      522.26     23.52 o 
  -7  13   2       47.17       32.78     57.08 o 
  -6  13   2      510.87      556.22     20.47 o 
  -5  13   2      467.17      458.16     19.33 o 
  -4  13   2      968.56      997.74     27.17 o 
  -3  13   2      244.49      216.86     15.68 o 
  -2  13   2      590.25      621.73     19.10 o 
  -1  13   2      202.47      208.52     14.86 o 
   0  13   2       60.11       19.08     34.91 o 
   1  13   2      197.91      200.91     15.04 o 
   2  13   2      572.66      535.25     18.55 o 
   3  13   2      214.56      189.78     15.91 o 
   4  13   2      832.75      809.41     26.62 o 
   5  13   2      417.71      374.87     18.10 o 
   6  13   2      506.10      506.89     20.33 o 
   7  13   2       36.05       15.96     63.78 o 
   8  13   2      469.36      469.24     22.93 o 
   9  13   2       11.88       16.37     65.42 o 
  -8  14   2      174.49      161.20     20.56 o 
  -7  14   2       63.64       35.06     56.07 o 
  -6  14   2      314.87      337.72     20.24 o 
  -5  14   2      195.60      183.40     16.69 o 
  -4  14   2      117.42      118.16     15.36 o 
  -3  14   2      145.80      147.98     14.82 o 
  -2  14   2      899.26      902.37     31.23 o 
  -1  14   2      207.34      207.70     15.23 o 
   0  14   2      732.67      695.05     21.18 o 
   1  14   2      180.88      167.72     14.95 o 
   2  14   2      804.30      758.81     25.71 o 
   3  14   2      134.60       58.26     55.48 o 
   4  14   2      100.28      105.31     15.36 o 
   5  14   2      188.96      198.13     16.59 o 
   6  14   2      298.43      300.93     19.42 o 
   7  14   2       59.91       15.23     61.00 o 
   8  14   2      174.40      168.22     19.88 o 
  -7  15   2      300.79      305.76     21.93 o 
  -6  15   2       52.77       67.93     17.19 o 
  -5  15   2      549.85      594.69     23.61 o 
  -4  15   2       87.29      104.85     15.50 o 
  -3  15   2      421.43      466.46     19.37 o 
  -2  15   2      181.49      200.18     16.00 o 
  -1  15   2      125.75      141.82     14.45 o 
   0  15   2      215.70      206.14     11.41 o 
   1  15   2      122.37      113.83     15.04 o 
   2  15   2      203.47      204.69     16.27 o 
   3  15   2      387.42      389.05     19.01 o 
   4  15   2       95.09       87.94     16.09 o 
   5  15   2      536.34      517.10     22.61 o 
   6  15   2       64.66       75.17     17.10 o 
   7  15   2      342.99      371.13     21.79 o 
  -6  16   2       27.80       40.80     18.28 o 
  -5  16   2       53.96       14.45     57.81 o 
  -4  16   2      306.11      338.22     20.42 o 
  -3  16   2        9.84       13.08     52.47 o 
  -2  16   2      472.40      507.44     20.38 o 
  -1  16   2       54.32       15.73     62.91 o 
   0  16   2      500.13      554.96     31.18 o 
   1  16   2       54.15       56.44     50.65 o 
   2  16   2      517.66      487.11     20.10 o 
   3  16   2        8.46       14.95     59.72 o 
   4  16   2      335.29      374.50     20.92 o 
   5  16   2       53.43       68.97     56.85 o 
   6  16   2       33.32       15.73     62.82 o 
  -5  17   2      215.09      211.48     21.02 o 
  -4  17   2       60.81       50.37     60.27 o 
  -3  17   2      190.59      187.18     19.69 o 
  -2  17   2       40.82       53.98     17.28 o 
  -1  17   2       47.98       46.09     16.73 o 
   0  17   2        5.94       15.09     15.17 o 
   1  17   2       60.35       35.10     53.06 o 
   2  17   2       34.91       66.83     56.21 o 
   3  17   2      214.81      232.50     19.60 o 
   4  17   2       52.80       81.33     17.14 o 
   5  17   2      246.50      207.97     20.70 o 
  -3  18   2       73.08       47.91     60.63 o 
  -2  18   2      212.00      195.62     20.42 o 
  -1  18   2       60.55       68.47     17.73 o 
   0  18   2      228.74      232.59     14.04 o 
   1  18   2       69.99       53.29     18.28 o 
   2  18   2      216.57      248.68     19.92 o 
   3  18   2       79.25       17.69     70.66 o 
   1   0   3    39752.89    39415.22    496.06 o 
   2   0   3     2321.60     2421.28     61.13 o 
   3   0   3     1118.79      971.80     31.66 o 
   4   0   3      850.39      871.87     59.01 o 
   5   0   3       90.53       72.71      6.09 o 
   6   0   3      730.31      731.49     36.06 o 
   7   0   3       52.73       47.04      8.15 o 
   8   0   3        0.52        5.33     13.11 o 
   9   0   3      720.75      671.56     23.04 o 
  10   0   3        3.45       13.51     38.24 o 
  11   0   3      164.94      134.16     64.85 o 
  12   0   3       13.62       16.38     46.32 o 
 -12   1   3      252.58      262.45     22.89 o 
 -11   1   3      252.11      258.03     20.29 o 
 -10   1   3      212.15      231.40     18.42 o 
  -9   1   3      790.54      866.13     24.89 o 
  -8   1   3     3096.18     3132.39     83.93 o 
  -7   1   3     1240.87     1267.03     39.39 o 
  -6   1   3     3608.97     3491.49    102.39 o 
  -5   1   3     5424.92     5721.83    119.99 o 
  -4   1   3     7612.37     8447.49    141.14 o 
  -3   1   3     3341.20     3462.77     77.23 o 
  -2   1   3    11032.50    11739.39    160.01 o 
  -1   1   3     3342.57     3354.45     63.55 o 
   0   1   3      464.93      425.15      9.17 o 
   1   1   3     3332.08     3347.16     64.96 o 
   2   1   3    11128.68    11696.49    159.88 o 
   3   1   3     3249.45     3134.67     74.22 o 
   4   1   3     7275.43     7247.43    129.24 o 
   5   1   3     5705.78     5578.73    117.80 o 
   6   1   3     3497.55     3422.88    102.07 o 
   7   1   3     1245.11     1234.16     38.93 o 
   8   1   3     2992.34     3007.89     84.43 o 
   9   1   3      722.33      758.08     26.49 o 
  10   1   3      319.56      355.68     19.60 o 
  11   1   3      276.51      287.07     20.06 o 
  12   1   3      288.12      283.01     23.25 o 
 -12   2   3      217.55      231.72     22.52 o 
 -11   2   3      280.56      328.10     20.47 o 
 -10   2   3       51.99       42.44     16.23 o 
  -9   2   3     1305.92     1229.87     37.06 o 
  -8   2   3      142.23      132.25     16.00 o 
  -7   2   3     1368.69     1442.36     45.63 o 
  -6   2   3      489.42      500.19     15.14 o 
  -5   2   3      656.86      614.75     20.79 o 
  -4   2   3     3119.06     3439.43     80.74 o 
  -3   2   3     4193.24     4536.96     89.03 o 
  -2   2   3      475.21      486.42     13.54 o 
  -1   2   3    11944.12    12333.27    160.33 o 
   0   2   3      873.84      786.38     26.05 o 
   1   2   3    12145.85    12390.16    161.93 o 
   2   2   3      317.57      299.83      8.89 o 
   3   2   3     4454.29     4479.83     89.81 o 
   4   2   3     3070.21     2882.25     76.22 o 
   5   2   3      563.12      512.55     16.73 o 
   6   2   3      484.87      468.32     13.59 o 
   7   2   3     1333.62     1358.47     44.77 o 
   8   2   3      166.97       43.26     57.35 o 
   9   2   3     1390.53     1336.05     41.26 o 
  10   2   3       60.27       60.50     16.09 o 
  11   2   3      244.84      263.95     19.83 o 
  12   2   3      269.11      247.00     22.61 o 
 -12   3   3       58.61       97.79     20.15 o 
 -11   3   3      562.16      592.32     23.71 o 
 -10   3   3       92.11       14.36     57.30 o 
  -9   3   3      866.71      922.52     30.73 o 
  -8   3   3      612.11      634.26     20.29 o 
  -7   3   3     2367.31     2410.83     67.11 o 
  -6   3   3      387.25      392.01     14.45 o 
  -5   3   3     1535.62     1483.80     45.31 o 
  -4   3   3     4882.73     5105.85    104.17 o 
  -3   3   3     9603.14     9901.79    150.44 o 
  -2   3   3      655.80      774.17     22.57 o 
  -1   3   3      793.87      879.39     28.26 o 
   0   3   3      683.58      715.74     15.32 o 
   1   3   3      715.01      775.27     22.52 o 
   2   3   3      583.25      560.46     18.24 o 
   3   3   3     9163.97     8722.84    139.32 o 
   4   3   3     4783.86     4731.12    101.34 o 
   5   3   3     1490.57     1291.73     43.03 o 
   6   3   3      338.41      308.81     12.26 o 
   7   3   3     2400.80     2320.02     66.24 o 
   8   3   3      635.31      655.19     22.61 o 
   9   3   3      969.39     1007.54     34.10 o 
  10   3   3      107.99       15.55     62.23 o 
  11   3   3      621.52      601.26     24.34 o 
  12   3   3       67.09       94.55     20.56 o 
 -12   4   3      466.31      464.63     25.53 o 
 -11   4   3      430.70      491.16     23.52 o 
 -10   4   3      249.90      278.54     18.87 o 
  -9   4   3       28.22       43.72     14.82 o 
  -8   4   3      155.77      175.33     15.23 o 
  -7   4   3      476.15      504.25     16.00 o 
  -6   4   3      534.46      539.76     17.87 o 
  -5   4   3      851.09      856.23     26.26 o 
  -4   4   3     3186.95     3171.69     82.38 o 
  -3   4   3     2661.89     2683.03     71.07 o 
  -2   4   3     5510.49     5294.40     97.65 o 
  -1   4   3     5010.64     5068.69     92.36 o 
   0   4   3    17090.72    16958.46    323.99 o 
   1   4   3     5071.25     4930.24     91.49 o 
   2   4   3     5756.31     5145.10     97.69 o 
   3   4   3     2520.07     2392.27     66.47 o 
   4   4   3     3003.28     2819.11     78.23 o 
   5   4   3      806.89      781.47     25.53 o 
   6   4   3      539.88      524.85     17.60 o 
   7   4   3      476.85      447.17     15.91 o 
   8   4   3      181.11      195.48     15.04 o 
   9   4   3       20.89       12.99     51.88 o 
  10   4   3      251.77      250.87     18.24 o 
  11   4   3      428.03      437.87     23.07 o 
  12   4   3      490.53      506.76     25.12 o 
 -12   5   3       20.50       15.64     62.64 o 
 -11   5   3      232.61      234.00     21.11 o 
 -10   5   3       34.87       43.31     16.00 o 
  -9   5   3      602.06      585.49     20.38 o 
  -8   5   3      518.61      514.64     18.78 o 
  -7   5   3     1348.67     1394.72     45.82 o 
  -6   5   3      400.41      449.13     14.59 o 
  -5   5   3     1887.63     1833.59     52.47 o 
  -4   5   3      186.34      219.37      9.71 o 
  -3   5   3     1112.83     1157.57     36.84 o 
  -2   5   3       97.08       86.02      7.29 o 
  -1   5   3     2872.78     2893.51     70.02 o 
   0   5   3     4189.35     4572.73    123.95 o 
   1   5   3     3046.96     3130.34     74.90 o 
   2   5   3      100.27       74.58      7.43 o 
   3   5   3     1359.75     1328.39     39.75 o 
   4   5   3      131.12      149.67      9.25 o 
   5   5   3     1541.79     1410.63     46.96 o 
   6   5   3      341.49      347.52     13.63 o 
   7   5   3     1344.03     1326.15     44.81 o 
   8   5   3      464.34      439.56     17.87 o 
   9   5   3      680.18      651.36     21.24 o 
  10   5   3       52.95       14.13     56.62 o 
  11   5   3      241.90      254.61     20.01 o 
  12   5   3       28.20       42.49     19.37 o 
 -11   6   3      199.97      187.64     20.42 o 
 -10   6   3      457.50      475.89     20.42 o 
  -9   6   3      354.85      368.58     18.01 o 
  -8   6   3      116.31      106.22     14.91 o 
  -7   6   3      538.66      601.90     19.83 o 
  -6   6   3     1178.05     1233.24     36.65 o 
  -5   6   3     2507.09     2672.18     64.60 o 
  -4   6   3     1486.84     1521.82     46.64 o 
  -3   6   3     1683.83     1602.10     45.22 o 
  -2   6   3     4703.48     4775.06    101.43 o 
  -1   6   3     5323.64     5275.75    104.76 o 
   0   6   3     4462.32     4282.58     65.40 o 
   1   6   3     5252.93     4918.03    101.43 o 
   2   6   3     5150.42     5017.50    104.85 o 
   3   6   3     1588.43     1459.95     43.22 o 
   4   6   3     1731.96     1774.19     49.83 o 
   5   6   3     2455.18     2377.50     62.27 o 
   6   6   3     1177.74     1191.53     36.38 o 
   7   6   3      519.92      529.59     18.10 o 
   8   6   3      135.98      162.48     14.95 o 
   9   6   3      330.45      301.56     17.23 o 
  10   6   3      454.99      428.98     20.29 o 
  11   6   3      206.53      209.89     19.92 o 
 -11   7   3       58.52       15.32     61.41 o 
 -10   7   3      147.85      188.10     17.41 o 
  -9   7   3      525.69      547.10     20.38 o 
  -8   7   3      918.48      895.53     28.58 o 
  -7   7   3      840.04      827.97     25.62 o 
  -6   7   3     1529.56     1555.73     47.68 o 
  -5   7   3     1051.89     1065.39     33.42 o 
  -4   7   3      823.01      806.13     24.94 o 
  -3   7   3      140.97      117.43      9.16 o 
  -2   7   3     4447.20     4877.41    108.09 o 
  -1   7   3       36.42       35.24      7.84 o 
   0   7   3     2372.47     2492.82     68.20 o 
   1   7   3       39.49       39.89      7.98 o 
   2   7   3     4476.23     4637.02    105.86 o 
   3   7   3      175.13      146.98      9.85 o 
   4   7   3      675.86      621.41     20.61 o 
   5   7   3      901.39      858.19     27.85 o 
   6   7   3     1466.59     1396.22     45.95 o 
   7   7   3      882.71      809.23     27.63 o 
   8   7   3      950.91      897.63     29.45 o 
   9   7   3      483.68      454.01     19.79 o 
  10   7   3      190.93      198.13     17.51 o 
  11   7   3       51.13       43.72     18.46 o 
 -11   8   3      304.01      306.62     22.20 o 
 -10   8   3       54.50       73.85     16.91 o 
  -9   8   3      153.76      158.55     16.50 o 
  -8   8   3       19.77       12.04     48.14 o 
  -7   8   3       31.69       42.40     50.47 o 
  -6   8   3       50.52       76.59     13.31 o 
  -5   8   3     1241.37     1285.63     41.58 o 
  -4   8   3       26.64        9.85     39.48 o 
  -3   8   3     3566.61     3344.56     94.96 o 
  -2   8   3       52.17        8.07     32.19 o 
  -1   8   3     6801.41     6721.07    133.62 o 
   0   8   3       36.09       60.41      6.45 o 
   1   8   3     7003.72     6702.88    134.99 o 
   2   8   3       64.21       21.43     33.64 o 
   3   8   3     4000.95     3548.02     98.83 o 
   4   8   3       30.30       38.80     10.44 o 
   5   8   3     1323.87     1272.81     36.79 o 
   6   8   3       45.84       36.24     44.81 o 
   7   8   3       26.24       40.66     13.72 o 
   8   8   3       25.77       35.06     47.59 o 
   9   8   3      122.77      125.28     16.18 o 
  10   8   3       52.23       42.44     17.10 o 
  11   8   3      270.13      231.22     21.34 o 
 -11   9   3      105.54       43.99     68.25 o 
 -10   9   3      286.78      285.33     19.88 o 
  -9   9   3       79.92       48.10     56.39 o 
  -8   9   3      754.11      784.20     25.48 o 
  -7   9   3      342.16      362.74     17.46 o 
  -6   9   3     2416.09     2549.28     73.81 o 
  -5   9   3     1053.96     1113.71     36.15 o 
  -4   9   3     2908.43     2990.89     73.85 o 
  -3   9   3      419.86      395.29     13.68 o 
  -2   9   3     1140.17     1122.69     36.56 o 
  -1   9   3     1198.09     1254.08     36.61 o 
   0   9   3     2387.06     2446.74     82.10 o 
   1   9   3     1344.03     1347.12     38.34 o 
   2   9   3     1166.43     1178.68     37.29 o 
   3   9   3      455.07      464.40     14.27 o 
   4   9   3     2987.15     2832.83     72.80 o 
   5   9   3     1175.98     1052.76     33.46 o 
   6   9   3     2411.04     2310.81     71.12 o 
   7   9   3      298.97      276.08     16.59 o 
   8   9   3      800.71      740.67     26.67 o 
   9   9   3       67.48       45.18     53.06 o 
  10   9   3      311.26      288.71     19.83 o 
  11   9   3      106.80       17.60     70.34 o 
 -10  10   3       57.19       62.68     17.46 o 
  -9  10   3       94.49       59.54     18.01 o 
  -8  10   3       25.88       12.17     48.64 o 
  -7  10   3       26.11       12.90     51.61 o 
  -6  10   3      219.43      224.75     15.91 o 
  -5  10   3        7.23       11.35     45.50 o 
  -4  10   3      600.61      631.58     21.79 o 
  -3  10   3      608.65      581.43     18.42 o 
  -2  10   3     1617.06     1608.02     54.39 o 
  -1  10   3     1245.11     1229.60     39.39 o 
   0  10   3      115.51       90.93     24.46 o 
   1  10   3     1412.21     1397.59     42.85 o 
   2  10   3     1833.83     1683.74     55.39 o 
   3  10   3      653.62      623.23     18.69 o 
   4  10   3      722.27      713.00     22.11 o 
   5  10   3       13.76       12.86     51.47 o 
   6  10   3      229.90      197.49     15.14 o 
   7  10   3       22.21       12.49     49.96 o 
   8  10   3       22.25       13.40     53.57 o 
   9  10   3      112.61       16.41     65.65 o 
  10  10   3       58.82       60.45     58.31 o 
 -10  11   3       57.24       42.90     58.95 o 
  -9  11   3      478.03      503.29     23.80 o 
  -8  11   3      193.13      188.32     17.19 o 
  -7  11   3     1042.37     1098.12     32.60 o 
  -6  11   3       90.23       36.74     52.24 o 
  -5  11   3      337.48      356.00     17.10 o 
  -4  11   3      453.29      485.92     17.37 o 
  -3  11   3     1042.43     1076.92     36.93 o 
  -2  11   3      716.99      736.38     23.98 o 
  -1  11   3      114.34      101.66     11.85 o 
   0  11   3     4254.21     4193.85    204.14 o 
   1  11   3       90.45       75.22     12.04 o 
   2  11   3      690.63      656.83     19.88 o 
   3  11   3      995.39      953.20     29.09 o 
   4  11   3      476.70      458.25     17.46 o 
   5  11   3      231.43      202.00     15.59 o 
   6  11   3      116.14       12.72     50.83 o 
   7  11   3     1022.93     1028.05     31.73 o 
   8  11   3      184.74      190.88     17.69 o 
   9  11   3      490.43      512.96     23.07 o 
  10  11   3       43.88       33.55     18.24 o 
  -9  12   3        7.24       16.69     66.70 o 
  -8  12   3      210.28      205.05     19.74 o 
  -7  12   3      106.74      156.00     16.00 o 
  -6  12   3      279.47      325.59     17.05 o 
  -5  12   3       17.48       11.90     47.46 o 
  -4  12   3      652.23      677.03     19.83 o 
  -3  12   3      508.73      496.09     17.82 o 
  -2  12   3      785.40      846.11     23.75 o 
  -1  12   3      116.23      117.57     13.63 o 
   0  12   3     3667.92     3553.12     90.54 o 
   1  12   3      119.59      109.64     14.22 o 
   2  12   3      943.17      929.13     27.76 o 
   3  12   3      495.26      437.19     17.46 o 
   4  12   3      597.53      568.57     19.19 o 
   5  12   3       22.62       11.49     45.91 o 
   6  12   3      253.58      240.16     16.41 o 
   7  12   3      109.69       98.06     16.69 o 
   8  12   3      227.53      259.03     19.33 o 
   9  12   3       11.55       14.72     58.90 o 
  -8  13   3      146.57      138.04     20.01 o 
  -7  13   3      403.12      426.70     21.24 o 
  -6  13   3      374.30      363.20     19.24 o 
  -5  13   3      760.69      767.02     22.89 o 
  -4  13   3      279.62      314.69     16.46 o 
  -3  13   3      409.58      422.74     17.00 o 
  -2  13   3       45.52       26.85     13.90 o 
  -1  13   3      100.01       85.61     14.13 o 
   0  13   3      505.79      508.06     13.14 o 
   1  13   3      118.49       12.72     50.88 o 
   2  13   3       32.06       12.13     48.51 o 
   3  13   3      353.80      365.52     16.69 o 
   4  13   3      270.57      253.51     16.32 o 
   5  13   3      605.41      633.35     20.56 o 
   6  13   3      341.90      314.33     18.24 o 
   7  13   3      406.75      385.86     21.34 o 
   8  13   3      158.06      177.79     19.92 o 
  -8  14   3       85.57      134.48     19.47 o 
  -7  14   3      284.24      282.60     20.65 o 
  -6  14   3      137.80      142.14     17.87 o 
  -5  14   3      317.27      352.17     17.96 o 
  -4  14   3       92.11      124.36     14.72 o 
  -3  14   3      348.28      338.17     17.05 o 
  -2  14   3      318.96      351.07     17.00 o 
  -1  14   3      216.90      210.84     15.77 o 
   0  14   3     1044.19     1031.37     86.69 o 
   1  14   3      188.48      200.18     14.63 o 
   2  14   3      283.73      264.77     16.78 o 
   3  14   3      361.18      351.57     17.73 o 
   4  14   3       78.63       12.86     51.42 o 
   5  14   3      283.40      264.91     17.55 o 
   6  14   3      124.77      167.35     17.92 o 
   7  14   3      273.81      301.70     20.33 o 
   8  14   3       82.58       18.69     74.81 o 
  -7  15   3       95.12       51.79     58.63 o 
  -6  15   3      197.42      196.89     19.97 o 
  -5  15   3       28.25       15.00     59.95 o 
  -4  15   3      268.90      293.54     18.05 o 
  -3  15   3       50.48       77.27     14.50 o 
  -2  15   3      195.93      216.13     16.91 o 
  -1  15   3        4.20        9.57     13.63 o 
   0  15   3       53.73       21.86     34.74 o 
   1  15   3        2.14       12.31     49.19 o 
   2  15   3      179.13      179.30     16.18 o 
   3  15   3       65.52       75.90     14.86 o 
   4  15   3      276.07      277.90     17.64 o 
   5  15   3       43.33       13.77     55.07 o 
   6  15   3      206.68      225.20     19.92 o 
   7  15   3      108.41       73.12     68.06 o 
  -6  16   3      328.81      359.10     22.70 o 
  -5  16   3       71.81       84.70     18.05 o 
  -4  16   3       11.76       14.59     58.40 o 
  -3  16   3      511.70      556.26     22.02 o 
  -2  16   3       44.38       65.15     15.59 o 
  -1  16   3      990.47     1091.56     35.33 o 
   0  16   3      245.92      219.75     12.45 o 
   1  16   3      968.61      974.62     31.14 o 
   2  16   3       44.48       14.77     58.90 o 
   3  16   3      536.59      552.12     22.79 o 
   4  16   3       15.78       12.45     49.83 o 
   5  16   3       78.35       51.01     61.00 o 
   6  16   3      319.72      311.41     22.11 o 
  -4  17   3      115.44       50.83     64.87 o 
  -3  17   3       70.41       15.27     61.13 o 
  -2  17   3       33.74       39.98     56.07 o 
  -1  17   3      180.63      197.12     19.47 o 
   0  17   3       32.13       37.23     15.85 o 
   1  17   3      190.92      196.07     19.01 o 
   2  17   3       49.69       14.77     59.22 o 
   3  17   3       55.34       59.22     17.37 o 
   4  17   3      130.59      152.63     19.37 o 
  -2  18   3      183.19      207.52     20.15 o 
  -1  18   3      234.99      232.04     21.11 o 
   0  18   3       87.24       68.24     17.48 o 
   1  18   3      252.77      236.78     21.02 o 
   2  18   3      201.48      213.35     20.29 o 
   0   0   4     4581.97     5009.18     61.38 o 
   1   0   4    33445.61    33895.36    492.85 o 
   2   0   4     6366.43     6333.94    363.79 o 
   3   0   4      712.67      800.57     26.14 o 
   4   0   4    11132.21    12017.87    526.59 o 
   5   0   4      546.61      539.51     26.62 o 
   6   0   4      851.52      815.52     81.01 o 
   7   0   4        0.77       35.11     15.00 o 
   8   0   4      339.73      320.76     11.87 o 
   9   0   4      285.44      281.87     21.81 o 
  10   0   4      513.38      488.95     14.69 o 
  11   0   4        1.88       27.61     16.02 o 
  12   0   4       82.27      105.17     16.43 o 
 -12   1   4      182.97      152.31     21.79 o 
 -11   1   4      323.45      351.03     20.83 o 
 -10   1   4      460.23      479.54     21.52 o 
  -9   1   4      672.43      772.99     23.93 o 
  -8   1   4     1024.41     1158.71     38.07 o 
  -7   1   4     2673.37     2870.58     76.54 o 
  -6   1   4     1978.33     2163.33     58.35 o 
  -5   1   4     5897.40     6524.26     19.08 o 
  -4   1   4     8132.40     8663.53    151.03 o 
  -3   1   4     5471.42     5532.19    105.44 o 
  -2   1   4      148.38      179.11      8.43 o 
  -1   1   4      869.80      898.49     29.04 o 
   0   1   4    19045.97    19332.66    421.94 o 
   1   1   4      754.50      765.06     23.48 o 
   2   1   4       84.97      100.79      7.89 o 
   3   1   4     5431.35     5548.32    107.72 o 
   4   1   4     8109.98     8336.98    148.12 o 
   5   1   4     5692.80     5888.27    129.20 o 
   6   1   4     2080.31     1961.69     56.94 o 
   7   1   4     2688.53     2721.55     75.36 o 
   8   1   4      973.98     1038.95     31.50 o 
   9   1   4      805.29      871.09     28.72 o 
  10   1   4      481.39      475.80     21.38 o 
  11   1   4      353.53      362.97     21.56 o 
  12   1   4      183.30      143.47     21.02 o 
 -12   2   4      333.32      376.15     23.93 o 
 -11   2   4       63.93       16.14     64.46 o 
 -10   2   4       89.58      105.81     17.23 o 
  -9   2   4      136.78      151.63     16.18 o 
  -8   2   4      821.65      863.39     30.18 o 
  -7   2   4      385.09      383.12     15.00 o 
  -6   2   4      260.33      255.75     11.94 o 
  -5   2   4     1791.66     1984.08     51.47 o 
  -4   2   4      875.64      897.76     28.04 o 
  -3   2   4      478.35      479.54     15.36 o 
  -2   2   4    15549.55    16015.50    211.21 o 
  -1   2   4     2534.91     2847.06     66.19 o 
   0   2   4     2202.55     1924.84     37.57 o 
   1   2   4     2110.84     2201.03     59.58 o 
   2   2   4    15754.63    15232.20    204.28 o 
   3   2   4      402.95      364.20     12.45 o 
   4   2   4      992.20      901.09     28.67 o 
   5   2   4     1549.71     1568.00     46.13 o 
   6   2   4      206.13      188.92     11.21 o 
   7   2   4      433.87      403.09     15.04 o 
   8   2   4      879.98      863.12     26.90 o 
   9   2   4      172.37      192.20     16.32 o 
  10   2   4      104.05      137.08     17.10 o 
  11   2   4       77.33       76.41     19.65 o 
  12   2   4      292.63      291.44     23.43 o 
 -12   3   4      182.63      204.33     21.88 o 
 -11   3   4      120.16      137.36     19.37 o 
 -10   3   4      909.30      959.22     30.64 o 
  -9   3   4      172.75      192.15     15.96 o 
  -8   3   4      719.82      749.42     23.57 o 
  -7   3   4      269.48      280.64     13.95 o 
  -6   3   4     1979.45     2034.00     56.30 o 
  -5   3   4      987.93      966.51     31.36 o 
  -4   3   4     6186.40     6460.45    124.00 o 
  -3   3   4     3554.10     3724.90     85.98 o 
  -2   3   4     1944.51     1978.20     57.99 o 
  -1   3   4     1089.90     1154.47     32.73 o 
   0   3   4      223.39      209.07      5.87 o 
   1   3   4     1047.79     1055.13     31.46 o 
   2   3   4     1792.57     1724.18     40.80 o 
   3   3   4     3509.73     3593.47     84.79 o 
   4   3   4     6253.88     5930.49    119.26 o 
   5   3   4      914.24      797.38     26.30 o 
   6   3   4     1915.54     1867.28     55.30 o 
   7   3   4      333.21      310.73     14.09 o 
   8   3   4      677.25      673.52     21.70 o 
   9   3   4      217.72      148.21     17.05 o 
  10   3   4      867.82      851.35     28.36 o 
  11   3   4      137.06      127.46     19.74 o 
  12   3   4      180.30      177.43     22.06 o 
 -12   4   4       37.36       50.83     65.51 o 
 -11   4   4      491.54      494.04     23.80 o 
 -10   4   4      557.68      565.75     22.02 o 
  -9   4   4      130.41      158.60     15.14 o 
  -8   4   4        8.87       26.21     13.17 o 
  -7   4   4      152.53      142.92     12.81 o 
  -6   4   4      934.54      957.94     30.86 o 
  -5   4   4     5745.12     6003.02    128.28 o 
  -4   4   4     1244.28     1441.72     43.31 o 
  -3   4   4     9525.22     9596.08    155.87 o 
  -2   4   4     6673.60     7038.23    122.49 o 
  -1   4   4     5137.10     4739.91     92.41 o 
   0   4   4      775.73      787.58     25.28 o 
   1   4   4     5493.50     5008.93     96.46 o 
   2   4   4     6607.18     6698.10    119.35 o 
   3   4   4     9444.52     8971.38    149.94 o 
   4   4   4     1404.73     1392.57     43.45 o 
   5   4   4     5694.44     5480.95    122.18 o 
   6   4   4      959.09      881.40     27.67 o 
   7   4   4      142.06      128.10     12.45 o 
   8   4   4        2.74       11.49     46.00 o 
   9   4   4      153.90      156.73     15.55 o 
  10   4   4      538.69      514.82     20.51 o 
  11   4   4      527.37      484.14     23.80 o 
  12   4   4       41.45       51.20     19.97 o 
 -12   5   4       51.57       17.41     69.75 o 
 -11   5   4       33.51       58.90     17.78 o 
 -10   5   4      396.08      408.70     19.97 o 
  -9   5   4      158.17      153.81     15.27 o 
  -8   5   4       94.71      110.64     14.72 o 
  -7   5   4      103.54      122.95     12.95 o 
  -6   5   4     1881.44     1818.14     59.36 o 
  -5   5   4      179.58      161.61     11.08 o 
  -4   5   4      933.27      907.61     30.36 o 
  -3   5   4      164.48      157.51      8.89 o 
  -2   5   4       96.59      143.74      8.07 o 
  -1   5   4      886.68      929.72     32.00 o 
   0   5   4      374.03      425.17      9.61 o 
   1   5   4      920.15      916.55     31.09 o 
   2   5   4       69.85        6.75     27.08 o 
   3   5   4      104.85      109.87      8.16 o 
   4   5   4     1104.76     1087.64     39.21 o 
   5   5   4      190.88      187.50     10.71 o 
   6   5   4     1496.49     1387.47     42.81 o 
   7   5   4       83.31       88.81     12.86 o 
   8   5   4      146.00      148.30     14.59 o 
   9   5   4      199.22      178.70     15.36 o 
  10   5   4      391.65      415.58     19.37 o 
  11   5   4       37.62       59.17     58.08 o 
  12   5   4       48.39       16.46     65.87 o 
 -11   6   4      157.79       45.50     69.25 o 
 -10   6   4      242.90      254.11     18.42 o 
  -9   6   4       90.63      114.97     15.23 o 
  -8   6   4      213.91      216.04     15.96 o 
  -7   6   4      372.16      354.95     16.23 o 
  -6   6   4     1642.96     1677.36     48.14 o 
  -5   6   4      172.84      212.58     11.35 o 
  -4   6   4      851.44      763.60     23.98 o 
  -3   6   4     4314.10     4434.52    102.98 o 
  -2   6   4     9903.74    10280.41     15.86 o 
  -1   6   4     5436.41     5463.76    110.37 o 
   0   6   4     3386.53     3072.80     56.60 o 
   1   6   4     5634.58     5473.06    110.69 o 
   2   6   4     9857.51     9830.76    164.30 o 
   3   6   4     4476.47     4363.31    104.08 o 
   4   6   4     1002.44      913.45     31.41 o 
   5   6   4      145.01      142.78     11.44 o 
   6   6   4     1566.38     1519.31     45.54 o 
   7   6   4      406.82      383.35     16.14 o 
   8   6   4      174.32      141.78     15.14 o 
   9   6   4       82.36       91.86     14.63 o 
  10   6   4      223.48      234.05     17.23 o 
  11   6   4      143.12      123.00     19.28 o 
 -11   7   4       42.36       16.59     66.38 o 
 -10   7   4      196.37      175.65     19.19 o 
  -9   7   4       61.63       97.38     15.27 o 
  -8   7   4     1002.37     1093.52     38.93 o 
  -7   7   4      288.27      313.60     16.41 o 
  -6   7   4     1496.89     1555.55     47.78 o 
  -5   7   4     2076.40     2119.61     62.09 o 
  -4   7   4      803.05      729.41     24.44 o 
  -3   7   4     2107.73     2277.16     56.62 o 
  -2   7   4      350.52      385.72     11.62 o 
  -1   7   4     3843.59     4006.81     96.28 o 
   0   7   4      630.72      679.35     16.32 o 
   1   7   4     3985.88     3975.04     98.20 o 
   2   7   4      341.20      366.94     11.81 o 
   3   7   4     1973.91     1990.78     54.07 o 
   4   7   4      759.53      702.33     24.16 o 
   5   7   4     2004.27     1950.94     60.72 o 
   6   7   4     1410.44     1341.20     39.75 o 
   7   7   4      304.72      274.94     16.23 o 
   8   7   4     1116.17      996.73     33.37 o 
   9   7   4      110.10      159.06     15.32 o 
  10   7   4      201.03      188.41     19.24 o 
  11   7   4       44.61       52.20     60.18 o 
 -11   8   4      166.32      193.79     20.42 o 
 -10   8   4      214.95      188.00     20.06 o 
  -9   8   4      249.55      242.98     18.14 o 
  -8   8   4      153.35      135.30     15.96 o 
  -7   8   4      132.52      131.02     14.86 o 
  -6   8   4       28.67       11.49     46.00 o 
  -5   8   4      146.23      157.00     12.86 o 
  -4   8   4     1322.43     1421.11     41.35 o 
  -3   8   4      871.15      897.95     33.05 o 
  -2   8   4     4668.84     4721.04    112.97 o 
  -1   8   4      535.95      620.09     19.74 o 
   0   8   4      653.64      553.20     13.40 o 
   1   8   4      527.65      560.73     19.65 o 
   2   8   4     4786.04     4509.92    111.96 o 
   3   8   4      939.09      924.84     27.22 o 
   4   8   4     1423.76     1368.64     41.67 o 
   5   8   4      179.50      160.20     13.04 o 
   6   8   4       29.38       12.04     48.23 o 
   7   8   4      143.20      125.87     14.77 o 
   8   8   4      165.70      149.12     15.14 o 
   9   8   4      237.17      237.01     17.69 o 
  10   8   4      185.30      172.87     19.06 o 
  11   8   4      154.65      158.14     19.56 o 
 -10   9   4       50.03       18.69     74.67 o 
  -9   9   4      788.67      804.67     24.44 o 
  -8   9   4       23.85       69.34     14.45 o 
  -7   9   4     2199.72     2227.75     73.76 o 
  -6   9   4       56.58       57.71     14.36 o 
  -5   9   4     3641.07     3643.39     86.66 o 
  -4   9   4      960.69      997.65     30.73 o 
  -3   9   4     1204.20     1209.45     34.97 o 
  -2   9   4      636.70      609.97     20.10 o 
  -1   9   4      478.50      472.43     14.72 o 
   0   9   4     1819.14     1799.36     42.53 o 
   1   9   4      449.17      455.56     16.91 o 
   2   9   4      647.14      593.33     16.50 o 
   3   9   4     1229.94     1173.98     39.25 o 
   4   9   4      973.75      902.96     27.81 o 
   5   9   4     3620.17     3634.00     87.07 o 
   6   9   4       78.74       36.42     48.78 o 
   7   9   4     2135.85     1985.40     58.22 o 
   8   9   4       18.38       13.08     52.43 o 
   9   9   4      745.72      689.29     23.16 o 
  10   9   4       56.51       31.96     62.46 o 
 -10  10   4        7.13       51.38     54.71 o 
  -9  10   4       33.81       13.54     54.20 o 
  -8  10   4       13.82       27.85     14.77 o 
  -7  10   4       30.77       12.31     49.42 o 
  -6  10   4       50.90       52.52     13.81 o 
  -5  10   4      379.33      368.58     16.73 o 
  -4  10   4      109.20       26.85     50.42 o 
  -3  10   4      739.74      720.43     22.43 o 
  -2  10   4      615.34      650.36     20.38 o 
  -1  10   4      783.57      814.15     24.85 o 
   0  10   4      278.63      276.01      9.11 o 
   1  10   4      856.61      822.50     27.26 o 
   2  10   4      632.43      625.28     18.42 o 
   3  10   4      865.49      794.73     25.85 o 
   4  10   4       87.56       80.55     13.54 o 
   5  10   4      313.19      300.38     15.96 o 
   6  10   4       69.20       35.74     50.28 o 
   7  10   4       44.64       12.45     49.78 o 
   8  10   4       21.73       13.63     54.43 o 
   9  10   4       30.25       43.35     58.81 o 
  10  10   4        7.95       13.72     54.89 o 
 -10  11   4      369.15      414.49     23.25 o 
  -9  11   4       47.65       50.92     18.01 o 
  -8  11   4      720.31      767.97     25.80 o 
  -7  11   4      308.11      336.94     17.87 o 
  -6  11   4     1062.79     1089.00     31.27 o 
  -5  11   4      109.12      117.43     14.91 o 
  -4  11   4     1445.73     1495.92     47.59 o 
  -3  11   4      205.60      198.49     14.77 o 
  -2  11   4      604.09      591.09     18.55 o 
  -1  11   4      617.74      628.89     22.66 o 
   0  11   4     1335.39     1355.73     32.14 o 
   1  11   4      541.90      502.20     16.55 o 
   2  11   4      665.51      658.97     20.10 o 
   3  11   4      195.14      197.44     14.59 o 
   4  11   4     1376.82     1279.47     40.98 o 
   5  11   4      119.87      134.94     14.31 o 
   6  11   4      957.67      901.68     29.31 o 
   7  11   4      321.99      282.55     18.01 o 
   8  11   4      768.85      731.18     24.80 o 
   9  11   4       54.79       96.37     17.37 o 
  10  11   4      427.30      327.64     23.34 o 
  -9  12   4       25.87       56.21     64.92 o 
  -8  12   4      221.75      242.80     19.92 o 
  -7  12   4      245.42      273.30     17.92 o 
  -6  12   4      153.11      157.51     16.23 o 
  -5  12   4      339.03      359.23     17.46 o 
  -4  12   4       40.18       31.14     13.40 o 
  -3  12   4      628.94      639.05     20.92 o 
  -2  12   4      628.36      589.63     21.93 o 
  -1  12   4      947.10     1002.62     30.45 o 
   0  12   4      311.79      276.05     11.47 o 
   1  12   4     1035.60     1024.82     33.64 o 
   2  12   4      617.27      575.68     19.10 o 
   3  12   4      685.49      641.65     19.83 o 
   4  12   4       32.40       32.82     45.91 o 
   5  12   4      289.52      267.46     16.41 o 
   6  12   4      162.04      122.72     15.91 o 
   7  12   4      239.95      229.85     17.92 o 
   8  12   4      211.22      235.42     19.42 o 
   9  12   4       30.05       16.41     65.60 o 
  -8  13   4      422.89      454.47     22.66 o 
  -7  13   4      433.67      375.83     22.47 o 
  -6  13   4      341.70      363.65     19.06 o 
  -5  13   4      274.44      249.32     17.82 o 
  -4  13   4      212.51      200.27     15.36 o 
  -3  13   4      264.58      284.20     15.55 o 
  -2  13   4      210.55      178.02     15.18 o 
  -1  13   4      253.01      219.96     15.59 o 
   0  13   4      267.75      266.88     29.50 o 
   1  13   4      241.75      201.64     15.45 o 
   2  13   4      158.63      147.29     14.04 o 
   3  13   4      212.50      214.67     15.50 o 
   4  13   4      193.56      199.90     15.18 o 
   5  13   4      254.14      219.69     16.27 o 
   6  13   4      287.41      297.23     18.19 o 
   7  13   4      423.75      423.33     21.97 o 
   8  13   4      434.81      455.65     22.93 o 
  -8  14   4       34.35       33.55     63.37 o 
  -7  14   4        9.22       14.63     58.53 o 
  -6  14   4      174.07      163.84     18.96 o 
  -5  14   4       70.51       14.22     56.98 o 
  -4  14   4      163.22      161.61     15.18 o 
  -3  14   4      566.33      522.53     19.88 o 
  -2  14   4      559.77      600.99     22.79 o 
  -1  14   4      877.68      885.55     31.46 o 
   0  14   4      110.23      120.18     10.67 o 
   1  14   4      903.97      860.65     27.76 o 
   2  14   4      513.03      486.56     18.96 o 
   3  14   4      509.72      487.52     18.92 o 
   4  14   4      168.55      140.14     16.00 o 
   5  14   4       73.33       12.17     48.60 o 
   6  14   4      173.01       15.82     63.32 o 
   7  14   4        9.57       64.69     56.94 o 
   8  14   4       36.99       17.60     70.34 o 
  -7  15   4      116.51      149.39     18.55 o 
  -6  15   4       32.16       14.36     57.44 o 
  -5  15   4      218.21      225.43     18.83 o 
  -4  15   4        2.76       23.30     13.95 o 
  -3  15   4       68.61       95.64     14.72 o 
  -2  15   4       58.79       13.59     54.39 o 
  -1  15   4       81.26       53.98     15.36 o 
   0  15   4       77.19       49.18     35.60 o 
   1  15   4       96.72       61.63     15.04 o 
   2  15   4       41.62       19.74     14.31 o 
   3  15   4       65.51       73.12     15.14 o 
   4  15   4        5.02       46.00     47.87 o 
   5  15   4      187.45      194.02     18.37 o 
   6  15   4       32.92       50.69     60.68 o 
   7  15   4      126.08      153.31     19.01 o 
  -6  16   4        2.62       15.41     61.59 o 
  -5  16   4      113.51       46.27     63.78 o 
  -4  16   4      275.14      263.54     19.51 o 
  -3  16   4       52.36       65.51     16.82 o 
  -2  16   4     1018.69     1098.71     31.36 o 
  -1  16   4       66.07       90.49     16.41 o 
   0  16   4     1137.61     1138.68     27.09 o 
   1  16   4       68.79       96.14     15.50 o 
   2  16   4     1055.91     1075.83     34.83 o 
   3  16   4       58.87       79.23     17.19 o 
   4  16   4      277.38      287.80     19.65 o 
   5  16   4      107.61      110.23     18.37 o 
   6  16   4        4.87       14.91     59.54 o 
  -4  17   4       13.69        4.19     16.73 o 
  -3  17   4       30.96       18.96     16.91 o 
  -2  17   4       13.99       13.36     53.38 o 
  -1  17   4       25.65       14.82     59.17 o 
   0  17   4       20.37       26.78     16.51 o 
   1  17   4       25.19       14.95     59.81 o 
   2  17   4       21.80       14.00     55.98 o 
   3  17   4       53.22       15.04     60.18 o 
   4  17   4       19.84       14.50     57.94 o 
  -2  18   4      160.35      166.44     20.06 o 
  -1  18   4      285.38      330.01     21.43 o 
   0  18   4      120.76      125.42     18.10 o 
   1  18   4      314.18      316.56     21.61 o 
   2  18   4      182.49      189.78     19.88 o 
   1   0   5      688.29      762.05     25.03 o 
   2   0   5     2826.38     2664.57     49.99 o 
   3   0   5     1134.30      990.13     57.40 o 
   4   0   5      869.48      794.69     18.33 o 
   5   0   5      794.43      799.69     24.34 o 
   6   0   5      682.47      707.92     28.95 o 
   7   0   5       97.50      101.77     15.71 o 
   8   0   5      381.56      386.78     27.99 o 
   9   0   5      250.76      221.88     28.95 o 
  10   0   5      160.07      179.35     12.26 o 
  11   0   5      333.50      315.39     30.45 o 
  12   0   5      138.04      144.08     14.62 o 
 -12   1   5      292.49      314.06     22.98 o 
 -11   1   5      114.23       92.63     20.01 o 
 -10   1   5      430.74      472.93     21.88 o 
  -9   1   5      659.56      694.21     22.29 o 
  -8   1   5      623.52      663.94     20.92 o 
  -7   1   5      800.50      829.97     25.71 o 
  -6   1   5     1738.41     1753.59     56.94 o 
  -5   1   5     1416.83     1364.13     40.57 o 
  -4   1   5     7316.68     7763.85    146.11 o 
  -3   1   5     3565.13     3707.67     87.35 o 
  -2   1   5     4054.01     4410.45     91.91 o 
  -1   1   5     2907.55     3022.80     70.48 o 
   0   1   5      426.85      402.56     12.74 o 
   1   1   5     2656.93     2808.44     69.38 o 
   2   1   5     4014.14     4407.21     92.22 o 
   3   1   5     3189.78     3152.77     82.20 o 
   4   1   5     6998.33     7515.67    144.65 o 
   5   1   5     1444.26     1447.19     49.87 o 
   6   1   5     1717.69     1679.69     57.58 o 
   7   1   5      761.94      768.66     22.52 o 
   8   1   5      635.55      600.85     19.88 o 
   9   1   5      679.85      681.59     22.43 o 
  10   1   5      440.30      474.43     20.83 o 
  11   1   5      124.03      100.93     20.24 o 
  12   1   5      277.66      302.52     23.25 o 
 -12   2   5       53.85       18.92     75.77 o 
 -11   2   5      369.79      386.40     22.93 o 
 -10   2   5       76.84       63.73     17.82 o 
  -9   2   5      189.93      215.18     16.59 o 
  -8   2   5      176.36      173.42     15.50 o 
  -7   2   5      127.74      128.06     12.67 o 
  -6   2   5      760.99      791.91     26.99 o 
  -5   2   5      493.81      479.54     16.64 o 
  -4   2   5       82.62       71.89      9.16 o 
  -3   2   5     9831.58    10668.08    168.31 o 
  -2   2   5     1105.05     1070.36     34.37 o 
  -1   2   5     2693.11     2666.53     66.74 o 
   0   2   5      314.33      325.09      7.27 o 
   1   2   5     2988.22     2834.29     70.80 o 
   2   2   5     1060.51     1004.17     28.17 o 
   3   2   5     9723.16     9680.64    160.42 o 
   4   2   5      114.73       95.60      9.16 o 
   5   2   5      512.43      461.76     18.51 o 
   6   2   5      836.50      822.32     25.30 o 
   7   2   5       90.64       30.95     43.72 o 
   8   2   5      171.33      138.50     15.27 o 
   9   2   5      217.88      239.70     16.82 o 
  10   2   5      101.73      107.50     17.23 o 
  11   2   5      350.24      331.56     23.52 o 
  12   2   5       63.55       85.39     20.15 o 
 -12   3   5       42.59       17.96     71.85 o 
 -11   3   5      262.93      308.17     21.47 o 
 -10   3   5       55.43       63.50     16.05 o 
  -9   3   5     1540.32     1572.74     47.46 o 
  -8   3   5      105.72      141.09     14.41 o 
  -7   3   5      154.29      186.68     13.17 o 
  -6   3   5       69.51       79.69     10.71 o 
  -5   3   5     4386.79     4620.43    112.15 o 
  -4   3   5     2950.49     3237.02     89.63 o 
  -3   3   5     8118.94     8269.15    143.47 o 
  -2   3   5     1047.12     1093.29     34.83 o 
  -1   3   5     2512.86     2560.99     67.52 o 
   0   3   5     1634.04     1616.36     44.43 o 
   1   3   5     2565.12     2507.47     66.92 o 
   2   3   5      884.75      912.62     26.40 o 
   3   3   5     8130.76     7810.03    140.05 o 
   4   3   5     2690.52     2725.79     80.83 o 
   5   3   5     4619.00     4425.63    110.55 o 
   6   3   5       52.05       51.88     10.44 o 
   7   3   5      200.92      178.07     13.27 o 
   8   3   5      108.32       98.47     14.59 o 
   9   3   5     1525.81     1428.54     51.74 o 
  10   3   5       71.24       48.23     16.14 o 
  11   3   5      260.45      238.15     21.06 o 
  12   3   5       57.31       14.04     21.06 o 
 -12   4   5      557.63      578.15     26.58 o 
 -11   4   5      135.11      137.95     19.88 o 
 -10   4   5      767.24      783.57     23.52 o 
  -9   4   5       12.04       27.26     48.19 o 
  -8   4   5       79.75      105.26     13.95 o 
  -7   4   5      260.11      274.99     14.13 o 
  -6   4   5     1294.61     1398.00     41.94 o 
  -5   4   5      255.08      253.56     11.81 o 
  -4   4   5     3794.78     3583.76     93.09 o 
  -3   4   5     1442.15     1444.04     42.26 o 
  -2   4   5     4135.33     4017.62     90.99 o 
  -1   4   5      698.09      765.15     24.44 o 
   0   4   5     4661.79     4591.30     67.79 o 
   1   4   5      689.88      656.56     20.79 o 
   2   4   5     4171.99     3702.29     88.53 o 
   3   4   5     1502.61     1555.51     43.86 o 
   4   4   5     3915.32     3602.86     93.59 o 
   5   4   5      255.84      265.50     11.62 o 
   6   4   5     1327.72     1282.11     41.17 o 
   7   4   5      225.35      219.19     13.45 o 
   8   4   5       69.60       48.51     13.49 o 
   9   4   5       11.10       10.62     42.49 o 
  10   4   5      769.47      694.67     23.16 o 
  11   4   5      134.31       45.36     62.55 o 
  12   4   5      539.72      517.24     25.26 o 
 -11   5   5      103.28       92.04     19.28 o 
 -10   5   5       71.32       14.50     57.90 o 
  -9   5   5      572.03      617.85     20.83 o 
  -8   5   5       22.82       12.04     48.19 o 
  -7   5   5       18.13       32.19     13.59 o 
  -6   5   5       51.00       28.95     44.63 o 
  -5   5   5      496.28      533.52     15.77 o 
  -4   5   5      941.26      954.93     32.37 o 
  -3   5   5      796.42      761.04     24.85 o 
  -2   5   5      499.70      477.90     15.27 o 
  -1   5   5        3.52        6.93     27.58 o 
   0   5   5      998.29     1001.56     23.92 o 
   1   5   5        4.35       21.61     26.30 o 
   2   5   5      458.04      403.82     12.54 o 
   3   5   5      781.62      768.79     24.57 o 
   4   5   5      880.05      853.27     27.22 o 
   5   5   5      354.40      359.69     12.99 o 
   6   5   5       55.90       34.92     45.45 o 
   7   5   5       19.04       12.26     49.01 o 
   8   5   5       11.99       11.67     46.68 o 
   9   5   5      592.04      516.37     19.47 o 
  10   5   5       51.55       67.38     15.59 o 
  11   5   5       93.57      101.07     18.69 o 
 -11   6   5      357.10      384.58     22.89 o 
 -10   6   5      195.89      202.41     17.92 o 
  -9   6   5      789.96      783.15     23.11 o 
  -8   6   5       32.94       25.16     13.72 o 
  -7   6   5      928.77      996.10     32.19 o 
  -6   6   5       56.64       33.01     44.04 o 
  -5   6   5     1725.79     1769.36     54.98 o 
  -4   6   5      911.04      944.58     27.08 o 
  -3   6   5     7139.20     7205.86    141.14 o 
  -2   6   5     3160.99     3197.26     86.84 o 
  -1   6   5     2247.16     2157.08     52.02 o 
   0   6   5     7668.58     7912.62    101.23 o 
   1   6   5     2480.49     2382.11     74.03 o 
   2   6   5     3206.53     3160.02     87.35 o 
   3   6   5     7213.24     6792.28    139.18 o 
   4   6   5      799.35      706.11     22.75 o 
   5   6   5     1829.41     1688.17     55.12 o 
   6   6   5       50.01       11.40     45.54 o 
   7   6   5      922.02      846.93     28.90 o 
   8   6   5       31.67       12.17     48.69 o 
   9   6   5      736.37      678.07     21.29 o 
  10   6   5      179.37      175.88     17.19 o 
  11   6   5      340.91      330.83     21.34 o 
 -11   7   5      106.44      125.82     19.10 o 
 -10   7   5      157.58      189.74     18.92 o 
  -9   7   5      522.01      548.56     20.88 o 
  -8   7   5      257.58      272.66     17.00 o 
  -7   7   5     1087.51     1076.83     32.14 o 
  -6   7   5      857.23      892.66     31.36 o 
  -5   7   5     1685.18     1837.38     58.31 o 
  -4   7   5      800.60      835.49     24.75 o 
  -3   7   5      338.59      341.27     12.35 o 
  -2   7   5      740.52      816.80     26.08 o 
  -1   7   5     1165.93     1077.65     33.69 o 
   0   7   5      168.47      154.49      6.77 o 
   1   7   5     1049.94      941.16     27.72 o 
   2   7   5      767.05      790.63     24.16 o 
   3   7   5      282.41      242.62     11.62 o 
   4   7   5      648.19      640.56     19.79 o 
   5   7   5     1535.94     1546.89     46.77 o 
   6   7   5      913.59      836.49     23.80 o 
   7   7   5     1117.97     1038.27     31.59 o 
   8   7   5      243.49      220.83     15.77 o 
   9   7   5      485.09      408.29     19.92 o 
  10   7   5      185.77      190.38     18.87 o 
  11   7   5      114.94       17.10     68.29 o 
 -11   8   5      202.67      203.32     20.38 o 
 -10   8   5      224.69      236.92     19.83 o 
  -9   8   5      157.14      139.36     16.27 o 
  -8   8   5        2.92       12.26     48.96 o 
  -7   8   5      207.62      217.00     15.36 o 
  -6   8   5      354.02      360.69     16.82 o 
  -5   8   5      458.99      478.99     16.00 o 
  -4   8   5      583.08      599.98     19.15 o 
  -3   8   5     1310.55     1257.82     40.03 o 
  -2   8   5      734.35      728.18     20.88 o 
  -1   8   5      568.22      538.71     16.41 o 
   0   8   5      328.40      324.14      8.45 o 
   1   8   5      510.33      422.74     13.17 o 
   2   8   5      750.48      729.68     21.15 o 
   3   8   5     1259.63     1165.50     33.64 o 
   4   8   5      679.07      638.64     19.92 o 
   5   8   5      502.22      478.45     16.32 o 
   6   8   5      384.14      371.77     16.78 o 
   7   8   5      203.27      217.45     15.14 o 
   8   8   5        2.23       11.76     47.05 o 
   9   8   5      155.86       64.19     62.64 o 
  10   8   5      219.63      216.73     19.79 o 
  11   8   5      182.07      167.49     20.47 o 
 -10   9   5      470.93      464.81     23.48 o 
  -9   9   5        7.75       15.27     61.13 o 
  -8   9   5     1698.75     1736.99     51.97 o 
  -7   9   5        0.39       12.76     51.01 o 
  -6   9   5     2005.21     2044.21     70.39 o 
  -5   9   5      287.72      306.90     16.05 o 
  -4   9   5     2376.12     2333.65     67.70 o 
  -3   9   5      604.89      603.90     19.42 o 
  -2   9   5      648.76      635.27     22.66 o 
  -1   9   5      548.54      531.74     17.60 o 
   0   9   5        5.51       25.89     10.83 o 
   1   9   5      577.55      567.30     16.27 o 
   2   9   5      713.69      729.32     22.25 o 
   3   9   5      516.96      499.69     15.41 o 
   4   9   5     2235.36     2055.83     64.87 o 
   5   9   5      356.14      365.66     16.96 o 
   6   9   5     2146.88     2072.47     70.30 o 
   7   9   5        2.74       13.49     14.18 o 
   8   9   5     1717.98     1690.40     50.60 o 
   9   9   5       16.14       16.41     16.46 o 
  10   9   5      500.66      450.64     22.93 o 
 -10  10   5      138.04      124.46     20.33 o 
  -9  10   5      220.08      267.15     19.65 o 
  -8  10   5      162.01      161.88     16.82 o 
  -7  10   5      158.28      148.39     15.96 o 
  -6  10   5      230.05      222.56     15.96 o 
  -5  10   5      788.20      713.41     22.52 o 
  -4  10   5      101.46      108.04     13.81 o 
  -3  10   5      140.90      140.05     12.49 o 
  -2  10   5      701.61      743.95     25.21 o 
  -1  10   5     1652.89     1630.63     54.98 o 
   0  10   5       88.12       88.85      8.01 o 
   1  10   5     1674.79     1596.22     56.16 o 
   2  10   5      759.76      732.14     21.20 o 
   3  10   5      128.58      112.37     12.58 o 
   4  10   5      107.73       93.91     13.63 o 
   5  10   5      894.66      842.46     24.80 o 
   6  10   5      235.39      220.46     15.91 o 
   7  10   5      152.13      145.15     15.68 o 
   8  10   5      160.91      176.65     16.55 o 
   9  10   5      181.85      156.18     18.83 o 
  10  10   5      141.65       18.19     72.76 o 
  -9  11   5      847.75      841.92     28.04 o 
  -8  11   5      229.70       17.05     68.15 o 
  -7  11   5      580.13      607.73     21.43 o 
  -6  11   5      196.15      194.66     16.23 o 
  -5  11   5     1399.40     1381.82     41.03 o 
  -4  11   5      424.65      424.24     17.23 o 
  -3  11   5     1289.59     1321.37     41.12 o 
  -2  11   5       31.52       11.62     46.68 o 
  -1  11   5       16.57       10.03     40.16 o 
   0  11   5     1131.19     1136.56     49.58 o 
   1  11   5       31.44       12.04     48.00 o 
   2  11   5       16.06       11.62     46.64 o 
   3  11   5     1242.65     1170.52     35.15 o 
   4  11   5      381.68      357.09     16.78 o 
   5  11   5     1316.36     1316.12     38.98 o 
   6  11   5      255.72      240.61     16.14 o 
   7  11   5      577.61      547.47     20.97 o 
   8  11   5      205.63      172.55     18.14 o 
   9  11   5      850.20      755.98     26.81 o 
  -9  12   5       24.87       16.78     67.15 o 
  -8  12   5       24.78       15.32     61.27 o 
  -7  12   5      114.77      142.74     16.50 o 
  -6  12   5       74.97       90.22     14.72 o 
  -5  12   5      711.51      706.70     21.84 o 
  -4  12   5      227.18      219.87     16.00 o 
  -3  12   5       15.96       11.76     47.09 o 
  -2  12   5      741.03      809.05     23.89 o 
  -1  12   5     1159.77     1173.21     36.06 o 
   0  12   5      579.45      617.20     13.92 o 
   1  12   5     1181.11     1166.05     33.51 o 
   2  12   5      752.25      723.30     21.47 o 
   3  12   5       12.79       12.08     48.32 o 
   4  12   5      233.79      216.63     15.50 o 
   5  12   5      705.42      634.26     20.97 o 
   6  12   5       71.95       64.01     14.59 o 
   7  12   5      102.96       92.32     16.82 o 
   8  12   5       27.99       15.09     60.18 o 
   9  12   5       33.75       51.88     17.51 o 
  -8  13   5      185.16      193.66     20.42 o 
  -7  13   5      252.70      285.06     20.29 o 
  -6  13   5      289.87      317.93     17.96 o 
  -5  13   5      251.58      224.75     17.10 o 
  -4  13   5      711.83      686.55     24.02 o 
  -3  13   5       70.08       36.97     51.92 o 
  -2  13   5      139.39       46.09     50.60 o 
  -1  13   5       20.72       25.76     13.13 o 
   0  13   5     2203.44     2115.31     81.63 o 
   1  13   5       29.40       10.90     43.54 o 
   2  13   5       97.76       40.57     51.74 o 
   3  13   5       44.76       28.40     42.85 o 
   4  13   5      709.52      626.47     20.97 o 
   5  13   5      212.53      202.32     16.14 o 
   6  13   5      264.89      232.04     17.28 o 
   7  13   5      261.89      288.34     20.33 o 
   8  13   5      198.71      173.78     20.15 o 
  -7  14   5       19.46       14.77     59.17 o 
  -6  14   5        5.37        4.06     16.23 o 
  -5  14   5       37.76       14.09     56.30 o 
  -4  14   5       47.02       62.05     14.36 o 
  -3  14   5      188.76      194.48     15.82 o 
  -2  14   5     1018.92     1052.12     36.01 o 
  -1  14   5      870.37      897.90     27.03 o 
   0  14   5     2589.69     2600.59     77.98 o 
   1  14   5      801.52      740.03     23.98 o 
   2  14   5      993.88      962.13     30.82 o 
   3  14   5      235.40      281.05     16.59 o 
   4  14   5       59.72       71.35     14.45 o 
   5  14   5       22.37       12.90     51.65 o 
   6  14   5        2.62       12.90     51.65 o 
   7  14   5       18.96       14.13     56.57 o 
  -6  15   5      233.79      260.90     20.29 o 
  -5  15   5        0.21       13.68     54.71 o 
  -4  15   5      118.34      132.11     16.82 o 
  -3  15   5       29.91       13.17     52.56 o 
  -2  15   5        7.13        3.69     14.86 o 
  -1  15   5      220.19      231.09     16.87 o 
   0  15   5      122.31       93.54     16.59 o 
   1  15   5      177.37      171.59     16.05 o 
   2  15   5        5.35       12.45     49.74 o 
   3  15   5       22.83       13.22     52.79 o 
   4  15   5      129.20       51.24     61.86 o 
   5  15   5        1.95       13.54     54.11 o 
   6  15   5      254.40      250.00     20.51 o 
  -5  16   5       86.43       92.45     17.60 o 
  -4  16   5       57.26       16.18     64.69 o 
  -3  16   5      689.95      714.91     24.89 o 
  -2  16   5       36.02       38.20     58.40 o 
  -1  16   5      828.29      887.55     26.90 o 
   0  16   5       26.14       35.34     40.49 o 
   1  16   5      779.52      796.83     25.53 o 
   2  16   5       42.14       30.13     52.93 o 
   3  16   5      676.84      678.07     25.30 o 
   4  16   5       70.71       62.00     16.73 o 
   5  16   5      102.32       96.97     17.82 o 
  -4  17   5       73.21       42.72     63.14 o 
  -3  17   5        6.50       12.17     48.69 o 
  -2  17   5       54.87       59.81     17.19 o 
  -1  17   5      144.17      149.39     19.15 o 
   0  17   5       19.86       30.57     11.97 o 
   1  17   5      149.12      150.03     19.01 o 
   2  17   5       43.27       13.63     54.57 o 
   3  17   5       13.82       29.27     57.30 o 
   4  17   5       53.88       60.95     17.32 o 
  -1  18   5      116.98       66.51     19.60 o 
   0  18   5      399.93      410.48     17.48 o 
   1  18   5      109.05       49.74     65.24 o 
   0   0   6     1223.87     1215.58     25.30 o 
   1   0   6     1111.96     1145.06     27.19 o 
   2   0   6      507.58      416.12      8.19 o 
   3   0   6      673.35      785.03     21.52 o 
   4   0   6     4337.36     4720.87     82.95 o 
   5   0   6     2157.23     2256.97     64.32 o 
   6   0   6      518.69      506.54     23.91 o 
   7   0   6      873.72      810.15     20.72 o 
   8   0   6       80.85       96.67     15.66 o 
   9   0   6      953.75      874.60     43.29 o 
  10   0   6     1746.90     1489.21    110.80 o 
  11   0   6      258.89      242.67     14.36 o 
  12   0   6       13.25       15.06     42.64 o 
 -12   1   6       27.83       26.03     20.29 o 
 -11   1   6      335.07      347.88     22.75 o 
 -10   1   6      233.66      222.42     18.74 o 
  -9   1   6      613.10      619.63     20.61 o 
  -8   1   6     1010.92     1088.14     36.84 o 
  -7   1   6     1372.87     1332.99     41.90 o 
  -6   1   6      209.13      206.65     13.49 o 
  -5   1   6     2304.06     2300.64     62.32 o 
  -4   1   6     4182.76     4409.35    109.14 o 
  -3   1   6     6498.64     6782.34    131.43 o 
  -2   1   6     2497.01     2701.77     74.76 o 
  -1   1   6     5101.75     5420.31    104.99 o 
   0   1   6     2342.78     2507.89     48.13 o 
   1   1   6     5369.76     5398.84    107.41 o 
   2   1   6     2198.37     2313.27     70.52 o 
   3   1   6     6496.22     6484.43    129.01 o 
   4   1   6     4238.49     4495.11    111.55 o 
   5   1   6     2568.53     2652.49     66.56 o 
   6   1   6      196.10      186.96     13.17 o 
   7   1   6     1434.93     1373.93     43.26 o 
   8   1   6     1091.29     1045.42     34.01 o 
   9   1   6      666.06      564.33     19.92 o 
  10   1   6      264.07      263.82     18.46 o 
  11   1   6      310.12      285.06     22.20 o 
  12   1   6       37.86       58.49     62.23 o 
 -12   2   6      104.55      104.53     21.38 o 
 -11   2   6      143.16      138.31     20.29 o 
 -10   2   6      750.12      742.08     27.40 o 
  -9   2   6      144.55      155.23     15.55 o 
  -8   2   6      758.87      764.60     24.62 o 
  -7   2   6      137.85      147.11     14.41 o 
  -6   2   6     1162.85     1098.44     36.47 o 
  -5   2   6      543.79      503.79     15.64 o 
  -4   2   6     3905.11     3862.66    101.84 o 
  -3   2   6     1695.94     1845.63     48.60 o 
  -2   2   6     3633.81     3979.19     91.86 o 
  -1   2   6      797.45      909.52     27.17 o 
   0   2   6     4729.20     4976.12    188.32 o 
   1   2   6      587.71      677.12     21.11 o 
   2   2   6     3470.56     3693.26     90.04 o 
   3   2   6     2035.70     2135.75     52.75 o 
   4   2   6     3899.19     3905.97    103.85 o 
   5   2   6      600.71      548.15     16.91 o 
   6   2   6     1191.31     1199.92     37.15 o 
   7   2   6      177.28      154.82     14.31 o 
   8   2   6      764.86      684.23     24.02 o 
   9   2   6      171.53      162.98     15.18 o 
  10   2   6      752.15      668.64     23.57 o 
  11   2   6      165.97      185.95     20.88 o 
  12   2   6       88.83       86.66     21.06 o 
 -12   3   6      220.70      267.65     23.02 o 
 -11   3   6       20.49       25.30     18.24 o 
 -10   3   6      368.45      410.98     19.56 o 
  -9   3   6       39.29       12.54     50.24 o 
  -8   3   6      686.22      711.95     23.30 o 
  -7   3   6      294.74      306.03     15.91 o 
  -6   3   6      621.86      620.45     18.28 o 
  -5   3   6      446.88      437.92     14.13 o 
  -4   3   6     4229.93     4041.60    104.26 o 
  -3   3   6     1327.93     1439.80     44.27 o 
  -2   3   6     3186.23     3283.42     84.38 o 
  -1   3   6     1079.87     1125.06     35.56 o 
   0   3   6      184.73      201.55      6.06 o 
   1   3   6     1041.86     1031.38     34.83 o 
   2   3   6     3161.40     2970.42     81.92 o 
   3   3   6     1268.52     1278.83     42.94 o 
   4   3   6     4169.52     4067.99    105.49 o 
   5   3   6      380.13      342.14     13.36 o 
   6   3   6      574.59      493.81     21.38 o 
   7   3   6      339.65      325.09     15.86 o 
   8   3   6      646.46      609.56     21.56 o 
   9   3   6       56.01       33.74     14.41 o 
  10   3   6      371.67      373.00     18.60 o 
  11   3   6       31.17       15.45     61.77 o 
  12   3   6      204.17      180.89     22.16 o 
 -11   4   6      335.05      347.70     21.97 o 
 -10   4   6      170.87      143.69     17.96 o 
  -9   4   6      475.88      493.22     19.33 o 
  -8   4   6      177.97      189.74     15.32 o 
  -7   4   6      742.84      761.18     20.33 o 
  -6   4   6      805.24      830.20     25.07 o 
  -5   4   6     2842.51     2878.33     69.43 o 
  -4   4   6      549.75      546.92     20.01 o 
  -3   4   6     1886.28     1704.03     48.64 o 
  -2   4   6      741.87      754.12     24.02 o 
  -1   4   6     4965.00     4811.35    103.76 o 
   0   4   6     2354.70     2500.06    144.97 o 
   1   4   6     4926.02     4702.03    103.39 o 
   2   4   6      678.92      649.99     19.33 o 
   3   4   6     2081.37     1815.95     50.37 o 
   4   4   6      622.96      681.13     18.87 o 
   5   4   6     2799.01     2725.79     67.61 o 
   6   4   6      878.37      809.00     24.30 o 
   7   4   6      759.34      677.76     19.33 o 
   8   4   6      122.04      127.60     14.27 o 
   9   4   6      452.78      417.59     17.87 o 
  10   4   6      133.66       94.50     16.46 o 
  11   4   6      335.69      298.19     21.47 o 
 -11   5   6      117.16       92.50     20.24 o 
 -10   5   6      211.86      244.62     18.14 o 
  -9   5   6       11.87       12.35     49.51 o 
  -8   5   6      445.54      461.30     18.28 o 
  -7   5   6      286.55      289.62     16.14 o 
  -6   5   6       75.71       82.33     12.13 o 
  -5   5   6      978.24      989.21     29.95 o 
  -4   5   6     1098.46     1107.29     36.84 o 
  -3   5   6     3318.97     3349.66     92.27 o 
  -2   5   6      796.02      768.84     22.79 o 
  -1   5   6     5968.03     5950.91    120.85 o 
   0   5   6      428.13      409.18      9.76 o 
   1   5   6     5813.78     5547.28    117.57 o 
   2   5   6      739.89      644.75     21.52 o 
   3   5   6     3296.71     3121.22     91.31 o 
   4   5   6     1215.81     1247.29     37.88 o 
   5   5   6     1141.78     1085.31     34.60 o 
   6   5   6       38.65       39.25     11.58 o 
   7   5   6      239.54      229.49     15.04 o 
   8   5   6      478.99      438.92     17.51 o 
   9   5   6       23.60       13.31     53.16 o 
  10   5   6      179.29      165.80     17.37 o 
  11   5   6      118.53      129.97     18.51 o 
 -11   6   6      117.36       94.18     19.19 o 
 -10   6   6      540.84      538.99     23.80 o 
  -9   6   6      264.05      245.67     17.41 o 
  -8   6   6      102.29      119.21     14.59 o 
  -7   6   6      117.66       88.35     14.68 o 
  -6   6   6      630.67      684.00     21.47 o 
  -5   6   6      370.57      378.93     14.27 o 
  -4   6   6     3043.50     3009.94     95.05 o 
  -3   6   6     2250.79     2333.01     59.31 o 
  -2   6   6     2433.26     2373.95     57.67 o 
  -1   6   6     1668.12     1641.30     46.96 o 
   0   6   6     2294.63     2254.84     57.14 o 
   1   6   6     1644.50     1442.72     45.45 o 
   2   6   6     2511.09     2439.27     59.86 o 
   3   6   6     2183.53     2193.96     58.40 o 
   4   6   6     3092.62     2822.44     70.11 o 
   5   6   6      290.10      255.20     13.08 o 
   6   6   6      622.22      633.67     18.46 o 
   7   6   6      116.30      100.57     14.22 o 
   8   6   6       93.59       86.89     14.04 o 
   9   6   6      306.09      252.19     17.64 o 
  10   6   6      504.03      464.91     21.56 o 
  11   6   6      111.17       94.46     18.60 o 
 -11   7   6       53.02       91.45     18.10 o 
 -10   7   6      127.87      122.95     18.74 o 
  -9   7   6      110.44       42.21     60.04 o 
  -8   7   6     1014.77      957.76     30.82 o 
  -7   7   6      259.95      262.54     15.45 o 
  -6   7   6      457.51      428.80     17.46 o 
  -5   7   6      976.82     1028.51     34.56 o 
  -4   7   6      151.36      146.43     11.94 o 
  -3   7   6     2065.64     2135.98     59.77 o 
  -2   7   6     2081.70     2180.01     57.35 o 
  -1   7   6      269.68      275.03     11.08 o 
   0   7   6      790.23      711.16     21.02 o 
   1   7   6      228.26      232.32     10.99 o 
   2   7   6     1998.04     1987.09     56.48 o 
   3   7   6     1962.48     1808.06     56.48 o 
   4   7   6      187.91      175.33     12.08 o 
   5   7   6      899.56      855.69     25.53 o 
   6   7   6      402.18      386.36     16.73 o 
   7   7   6      242.43      246.27     15.18 o 
   8   7   6     1028.10      939.07     28.36 o 
   9   7   6      140.66      135.53     16.32 o 
  10   7   6      124.02       97.60     17.78 o 
  11   7   6       77.42       15.73     62.91 o 
 -10   8   6      229.91      208.38     20.24 o 
  -9   8   6      149.55      161.79     16.69 o 
  -8   8   6       84.35      104.99     15.09 o 
  -7   8   6       33.44       12.40     49.51 o 
  -6   8   6      384.79      352.21     17.23 o 
  -5   8   6      825.24      753.34     25.85 o 
  -4   8   6      782.83      808.27     24.30 o 
  -3   8   6      622.76      663.40     20.47 o 
  -2   8   6     1649.51     1586.14     52.65 o 
  -1   8   6      358.07      377.15     13.08 o 
   0   8   6     4525.33     4636.52     84.13 o 
   1   8   6      342.76      347.74     12.99 o 
   2   8   6     1574.89     1410.26     41.76 o 
   3   8   6      697.73      677.30     22.25 o 
   4   8   6      698.36      627.75     20.51 o 
   5   8   6      909.31      825.14     28.40 o 
   6   8   6      330.71      305.12     16.23 o 
   7   8   6       25.37       13.08     52.38 o 
   8   8   6       95.33       94.73     15.00 o 
   9   8   6      125.56      102.98     15.73 o 
  10   8   6      229.85      201.82     19.60 o 
 -10   9   6      100.48       16.46     65.78 o 
  -9   9   6      589.34      671.46     24.30 o 
  -8   9   6       16.54       37.93     47.96 o 
  -7   9   6     2123.39     1974.91     61.63 o 
  -6   9   6       40.24       41.03     49.55 o 
  -5   9   6     2173.11     2234.99     68.70 o 
  -4   9   6      434.76      479.58     17.41 o 
  -3   9   6      764.36      755.21     24.21 o 
  -2   9   6      541.15      541.68     17.10 o 
  -1   9   6      737.35      763.19     22.61 o 
   0   9   6        4.87       24.32     26.44 o 
   1   9   6      709.87      679.21     21.97 o 
   2   9   6      440.61      415.31     14.72 o 
   3   9   6      701.98      664.49     20.88 o 
   4   9   6      454.73      455.88     17.37 o 
   5   9   6     2267.77     2297.18     71.25 o 
   6   9   6       56.04       61.54     50.28 o 
   7   9   6     2212.46     2097.55     61.91 o 
   8   9   6       25.64       31.46     14.86 o 
   9   9   6      566.60      531.33     23.25 o 
  10   9   6      111.81      114.11     18.33 o 
 -10  10   6       52.78       54.07     18.96 o 
  -9  10   6      221.26      215.95     21.06 o 
  -8  10   6      229.14      221.83     17.82 o 
  -7  10   6      263.47      303.75     17.64 o 
  -6  10   6      478.61      488.66     18.96 o 
  -5  10   6      657.56      637.14     20.15 o 
  -4  10   6      391.85      429.80     17.60 o 
  -3  10   6      216.62      201.13     14.95 o 
  -2  10   6      515.97      510.77     16.78 o 
  -1  10   6      117.14      126.42     12.26 o 
   0  10   6      296.68      280.72     10.21 o 
   1  10   6      112.26      109.87     12.22 o 
   2  10   6      516.05      508.99     17.41 o 
   3  10   6      261.21      260.67     15.41 o 
   4  10   6      424.10      421.10     17.37 o 
   5  10   6      674.40      708.71     24.89 o 
   6  10   6      523.87      515.28     19.06 o 
   7  10   6      254.71      269.93     16.64 o 
   8  10   6      222.23      243.67     17.19 o 
   9  10   6      219.21      188.19     19.65 o 
  10  10   6       51.90       53.70     18.33 o 
  -9  11   6      103.52       88.99     19.88 o 
  -8  11   6      449.75      521.89     22.47 o 
  -7  11   6      252.85      221.69     18.14 o 
  -6  11   6      431.26      461.21     19.56 o 
  -5  11   6       86.10       12.54     50.28 o 
  -4  11   6      758.16      753.66     20.83 o 
  -3  11   6       29.44       11.03     44.08 o 
  -2  11   6      466.68      497.73     18.14 o 
  -1  11   6      158.47      186.59     14.45 o 
   0  11   6        7.41       14.82     12.35 o 
   1  11   6      125.47       37.88     51.01 o 
   2  11   6      441.01      444.48     17.55 o 
   3  11   6       12.32       17.14     13.31 o 
   4  11   6      835.62      761.46     24.07 o 
   5  11   6       89.89       12.90     51.65 o 
   6  11   6      434.77      415.99     18.96 o 
   7  11   6      256.16      204.64     17.64 o 
   8  11   6      502.82      466.87     22.34 o 
   9  11   6      101.26      105.67     18.96 o 
  -9  12   6       87.28       17.96     71.71 o 
  -8  12   6      103.58      120.81     18.01 o 
  -7  12   6       44.86       14.09     56.39 o 
  -6  12   6      539.46      557.68     20.51 o 
  -5  12   6       35.70       29.91     14.72 o 
  -4  12   6      390.01      405.96     17.92 o 
  -3  12   6      122.36      139.50     13.86 o 
  -2  12   6      416.37      427.11     17.60 o 
  -1  12   6     1905.26     1925.59     56.48 o 
   0  12   6      270.01      265.83     11.49 o 
   1  12   6     2025.11     1990.46     58.26 o 
   2  12   6      388.11      358.59     17.37 o 
   3  12   6      180.89      181.08     14.82 o 
   4  12   6      398.45      404.41     17.82 o 
   5  12   6       37.22       41.39     14.41 o 
   6  12   6      544.05      504.66     20.15 o 
   7  12   6       46.43       13.17     52.75 o 
   8  12   6       94.14       15.04     60.08 o 
  -8  13   6      306.12      314.47     21.84 o 
  -7  13   6      341.84      333.20     21.56 o 
  -6  13   6      272.44      285.93     19.10 o 
  -5  13   6      163.34      188.10     16.46 o 
  -4  13   6       69.20       90.40     15.09 o 
  -3  13   6      314.57      329.28     16.69 o 
  -2  13   6       77.23       86.07     14.18 o 
  -1  13   6      151.74      168.63     15.09 o 
   0  13   6       19.42       12.86     36.36 o 
   1  13   6      157.06      127.14     15.68 o 
   2  13   6       71.56       42.03     45.36 o 
   3  13   6      305.76      286.93     16.73 o 
   4  13   6       84.71       86.84     15.55 o 
   5  13   6      168.06      160.33     15.91 o 
   6  13   6      276.96      265.78     19.42 o 
   7  13   6      322.85      279.00     20.61 o 
   8  13   6      310.37      351.53     21.11 o 
  -7  14   6       69.61      140.27     17.82 o 
  -6  14   6        6.77       14.86     59.49 o 
  -5  14   6       26.83       13.59     54.34 o 
  -4  14   6      134.76      142.78     15.73 o 
  -3  14   6      301.44      302.07     17.46 o 
  -2  14   6      344.46      401.45     18.33 o 
  -1  14   6      728.88      747.82     23.52 o 
   0  14   6       36.76       70.18     11.99 o 
   1  14   6      707.53      747.64     23.93 o 
   2  14   6      355.95      385.77     18.28 o 
   3  14   6      298.52      334.84     17.78 o 
   4  14   6      147.12      150.12     16.18 o 
   5  14   6       22.14       32.82     15.23 o 
   6  14   6       10.93       67.29     56.53 o 
   7  14   6       67.85       33.60     61.27 o 
  -6  15   6      159.87      163.16     19.79 o 
  -5  15   6      140.85      137.86     18.51 o 
  -4  15   6      167.98      210.11     17.64 o 
  -3  15   6      148.29      129.93     18.14 o 
  -2  15   6      334.92      360.05     18.83 o 
  -1  15   6      111.13       92.68     16.32 o 
   0  15   6      311.98      277.56     12.99 o 
   1  15   6      128.15      101.57     16.09 o 
   2  15   6      291.45      256.57     17.92 o 
   3  15   6      163.04      134.44     17.78 o 
   4  15   6      147.93      126.23     17.82 o 
   5  15   6      168.65      148.30     17.60 o 
   6  15   6      149.51      159.60     18.96 o 
  -5  16   6        9.32       16.09     64.42 o 
  -4  16   6       87.22       14.63     58.58 o 
  -3  16   6       18.96       30.68     53.84 o 
  -2  16   6      625.03      667.50     24.94 o 
  -1  16   6       30.90       15.59     62.32 o 
   0  16   6     1180.06     1261.53     60.86 o 
   1  16   6       34.66       51.10     16.46 o 
   2  16   6      611.32      641.29     23.57 o 
   3  16   6       26.90       14.72     58.90 o 
   4  16   6       76.66       42.90     17.55 o 
   5  16   6       10.61       13.68     54.66 o 
  -3  17   6       42.55       67.42     17.55 o 
  -2  17   6       82.34       68.06     18.33 o 
  -1  17   6       52.96       14.72     58.81 o 
   0  17   6        9.00       10.32     16.58 o 
   1  17   6       55.16       14.04     56.12 o 
   2  17   6      102.92      103.21     18.51 o 
   3  17   6       34.03       44.90     56.67 o 
   1   0   7     4777.62     4544.55     71.63 o 
   2   0   7     4783.68     4890.80     77.12 o 
   3   0   7     9435.58     9736.92    183.19 o 
   4   0   7      623.28      526.19     14.11 o 
   5   0   7     1638.53     1593.06     35.60 o 
   6   0   7     2967.97     3001.50     55.28 o 
   7   0   7      153.06      173.10     16.37 o 
   8   0   7     2962.75     2876.88     77.66 o 
   9   0   7      303.62      362.34     26.35 o 
  10   0   7      450.72      366.01     59.90 o 
  11   0   7      385.02      369.52     46.48 o 
 -11   1   7       67.29       18.10     72.39 o 
 -10   1   7      752.65      777.00     23.84 o 
  -9   1   7      116.55      120.49     17.05 o 
  -8   1   7       40.51       14.59     58.40 o 
  -7   1   7      604.76      600.67     20.38 o 
  -6   1   7     1462.04     1481.56     42.67 o 
  -5   1   7      546.24      529.00     17.41 o 
  -4   1   7     2763.45     2729.21     66.06 o 
  -3   1   7     1460.30     1507.64     46.86 o 
  -2   1   7     3504.61     3809.87     93.68 o 
  -1   1   7     2337.01     2400.34     70.80 o 
   0   1   7      544.92      527.75     11.10 o 
   1   1   7     2523.83     2627.37     75.13 o 
   2   1   7     3512.16     3582.39     93.14 o 
   3   1   7     1211.56     1203.43     35.83 o 
   4   1   7     2885.95     2761.49     66.56 o 
   5   1   7      443.20      428.16     14.91 o 
   6   1   7     1596.19     1546.57     48.00 o 
   7   1   7      648.37      643.20     22.43 o 
   8   1   7       96.58       14.13     56.48 o 
   9   1   7      115.24      106.58     16.91 o 
  10   1   7      670.03      589.82     21.93 o 
  11   1   7       85.95       71.80     16.96 o 
 -11   2   7      248.48      246.77     21.02 o 
 -10   2   7      223.89      227.76     18.42 o 
  -9   2   7      590.03      624.60     21.97 o 
  -8   2   7      675.15      684.50     22.79 o 
  -7   2   7      989.64      991.40     32.46 o 
  -6   2   7      192.91      175.65     14.04 o 
  -5   2   7     1596.20     1532.94     45.54 o 
  -4   2   7     1074.12     1030.83     31.41 o 
  -3   2   7     2905.22     2916.58     87.98 o 
  -2   2   7      320.42      298.97     11.08 o 
  -1   2   7     1437.95     1393.26     41.35 o 
   0   2   7      427.95      471.25     13.63 o 
   1   2   7     1365.54     1316.62     41.21 o 
   2   2   7      298.84      261.04     10.67 o 
   3   2   7     2822.06     2947.81     90.40 o 
   4   2   7     1202.74     1171.43     37.34 o 
   5   2   7     1705.53     1698.01     56.53 o 
   6   2   7      246.69      231.91     14.31 o 
   7   2   7     1055.67      973.62     30.27 o 
   8   2   7      684.00      709.44     23.16 o 
   9   2   7      579.25      533.56     20.88 o 
  10   2   7      200.26      161.61     17.69 o 
  11   2   7      272.41      238.06     19.88 o 
 -11   3   7      264.27      266.87     20.88 o 
 -10   3   7       44.04       49.37     15.91 o 
  -9   3   7      903.67      933.23     27.95 o 
  -8   3   7      179.41      180.30     15.82 o 
  -7   3   7      355.79      391.83     17.87 o 
  -6   3   7      753.69      757.81     23.98 o 
  -5   3   7     1913.82     1931.56     60.36 o 
  -4   3   7     1006.03     1023.86     35.42 o 
  -3   3   7     5330.06     5653.72    124.73 o 
  -2   3   7     3056.14     3133.35     87.16 o 
  -1   3   7     2736.61     2592.22     77.41 o 
   0   3   7     1861.45     1771.29     33.35 o 
   1   3   7     2903.02     2803.52     80.55 o 
   2   3   7     2983.68     2967.73     86.30 o 
   3   3   7     5714.52     5939.88    129.56 o 
   4   3   7     1088.17     1094.11     36.52 o 
   5   3   7     1949.87     1913.69     59.08 o 
   6   3   7      805.23      772.12     22.61 o 
   7   3   7      433.42      407.46     17.96 o 
   8   3   7      208.06      182.03     16.18 o 
   9   3   7      875.72      788.35     24.62 o 
  10   3   7       35.34       19.51     15.32 o 
  11   3   7      229.54      202.23     19.65 o 
 -11   4   7        4.54       13.13     52.52 o 
 -10   4   7      149.31      175.74     16.55 o 
  -9   4   7      291.92      321.35     17.96 o 
  -8   4   7      309.55      297.32     17.05 o 
  -7   4   7       69.51       88.39     14.59 o 
  -6   4   7      369.53      395.11     15.73 o 
  -5   4   7      561.49      591.00     19.47 o 
  -4   4   7     3473.54     3553.94    102.53 o 
  -3   4   7      204.68      235.60     11.03 o 
  -2   4   7     3397.10     3296.74     92.91 o 
  -1   4   7      428.37      449.09     16.50 o 
   0   4   7     1397.03     1296.23     42.67 o 
   1   4   7      403.88      421.69     14.22 o 
   2   4   7     3621.23     3707.53     98.38 o 
   3   4   7      247.76      279.96     11.58 o 
   4   4   7     3485.65     3242.03    100.89 o 
   5   4   7      596.93      572.90     19.60 o 
   6   4   7      407.21      380.52     15.45 o 
   7   4   7      113.10       94.14     14.63 o 
   8   4   7      280.77      254.02     16.50 o 
   9   4   7      250.20      226.66     16.59 o 
  10   4   7      138.02      106.81     16.27 o 
  11   4   7        0.50       13.68     54.84 o 
 -11   5   7       92.22       17.37     69.48 o 
 -10   5   7      101.46      117.43     17.92 o 
  -9   5   7      564.12      550.43     20.61 o 
  -8   5   7       95.81       13.90     55.75 o 
  -7   5   7       54.59       13.45     53.84 o 
  -6   5   7      203.38      214.40     14.82 o 
  -5   5   7     1894.85     1746.79     50.69 o 
  -4   5   7     1198.82     1179.31     39.62 o 
  -3   5   7      226.46      208.66     11.08 o 
  -2   5   7     4040.10     3941.21    103.62 o 
  -1   5   7     2811.56     2972.61     88.12 o 
   0   5   7     3305.66     3268.38    119.21 o 
   1   5   7     2728.77     2557.39     61.68 o 
   2   5   7     4014.38     3853.05    103.03 o 
   3   5   7      274.46      265.55     11.81 o 
   4   5   7     1078.41     1039.40     36.70 o 
   5   5   7     2101.31     1825.52     60.18 o 
   6   5   7      261.76      227.57     15.41 o 
   7   5   7       27.07       12.17     48.69 o 
   8   5   7       70.57       31.00     49.55 o 
   9   5   7      536.24      473.84     19.65 o 
  10   5   7       94.00      106.27     17.28 o 
  11   5   7       67.91       78.05     17.64 o 
 -11   6   7       78.54       95.37     18.33 o 
 -10   6   7       15.60       14.91     59.77 o 
  -9   6   7      442.49      477.17     19.79 o 
  -8   6   7      227.88      237.65     16.05 o 
  -7   6   7      509.27      533.29     18.65 o 
  -6   6   7       55.57       36.88     44.63 o 
  -5   6   7      307.42      277.58     14.27 o 
  -4   6   7     1030.87     1083.17     34.28 o 
  -3   6   7     2589.66     2647.70     66.24 o 
  -2   6   7     1623.91     1580.21     50.69 o 
  -1   6   7      318.85      299.42     11.67 o 
   0   6   7      721.71      686.11     15.10 o 
   1   6   7      275.45      231.81     11.21 o 
   2   6   7     1568.38     1500.71     48.60 o 
   3   6   7     2560.96     2464.85     64.46 o 
   4   6   7      863.65      874.38     25.99 o 
   5   6   7      366.27      329.46     14.54 o 
   6   6   7       40.56       48.37     13.72 o 
   7   6   7      510.34      491.89     18.24 o 
   8   6   7      226.60      186.68     15.86 o 
   9   6   7      403.78      389.82     18.96 o 
  10   6   7       20.92       13.45     53.79 o 
  11   6   7       60.87       16.27     65.19 o 
 -10   7   7      118.14      128.15     18.69 o 
  -9   7   7       85.30       88.67     16.27 o 
  -8   7   7      584.65      617.17     21.24 o 
  -7   7   7      370.17      354.35     17.00 o 
  -6   7   7      602.96      559.55     19.01 o 
  -5   7   7     1304.12     1273.59     40.03 o 
  -4   7   7     1947.42     1950.98     61.41 o 
  -3   7   7      486.89      477.81     15.04 o 
  -2   7   7      842.59      835.72     23.20 o 
  -1   7   7     3221.82     3482.19    100.79 o 
   0   7   7        2.75        3.67      8.98 o 
   1   7   7     3046.03     2820.16     68.52 o 
   2   7   7      787.49      735.56     22.11 o 
   3   7   7      471.47      418.95     14.36 o 
   4   7   7     1742.58     1728.56     49.14 o 
   5   7   7     1234.38     1252.21     39.43 o 
   6   7   7      665.26      574.73     19.15 o 
   7   7   7      328.47      280.73     16.37 o 
   8   7   7      554.99      499.87     19.88 o 
   9   7   7       94.47       79.37     15.82 o 
  10   7   7      127.53      110.32     18.37 o 
 -10   8   7      310.68      310.23     21.06 o 
  -9   8   7       53.48       15.36     61.41 o 
  -8   8   7      181.34      210.43     16.73 o 
  -7   8   7      105.39      103.39     14.41 o 
  -6   8   7      437.22      449.45     17.96 o 
  -5   8   7      218.05      231.86     15.27 o 
  -4   8   7       37.60       11.31     45.13 o 
  -3   8   7     3353.50     3249.60     77.96 o 
  -2   8   7      346.23      357.00     14.22 o 
  -1   8   7     2256.68     2346.18     64.69 o 
   0   8   7        1.96        9.09     25.63 o 
   1   8   7     2160.00     1951.07     59.72 o 
   2   8   7      338.45      348.06     13.95 o 
   3   8   7     3094.83     2839.08     74.17 o 
   4   8   7       67.70       62.18     12.22 o 
   5   8   7      156.13      160.47     15.09 o 
   6   8   7      471.22      457.66     17.87 o 
   7   8   7      100.45       54.25     13.90 o 
   8   8   7      187.31      176.15     16.23 o 
   9   8   7       61.63       69.66     16.55 o 
  10   8   7      309.29      308.17     20.65 o 
 -10   9   7      144.18      132.89     19.56 o 
  -9   9   7       49.71       52.65     17.64 o 
  -8   9   7      482.11      488.06     20.33 o 
  -7   9   7       58.68       69.25     14.68 o 
  -6   9   7     1212.13     1202.84     35.15 o 
  -5   9   7      241.89      254.06     15.68 o 
  -4   9   7     1056.84     1090.14     34.24 o 
  -3   9   7      460.85      433.86     16.05 o 
  -2   9   7      553.04      588.13     18.96 o 
  -1   9   7      403.19      399.30     14.77 o 
   0   9   7      606.52      612.35     13.85 o 
   1   9   7      309.97      331.24     14.13 o 
   2   9   7      507.87      485.83     17.51 o 
   3   9   7      435.42      386.90     15.64 o 
   4   9   7     1143.99     1082.21     32.05 o 
   5   9   7      209.21      208.56     15.59 o 
   6   9   7     1319.38     1161.31     37.88 o 
   7   9   7       82.58       77.13     14.91 o 
   8   9   7      505.56      485.51     20.06 o 
   9   9   7       62.30       15.00     60.08 o 
  10   9   7      116.45      120.94     18.83 o 
  -9  10   7      241.65      242.39     20.61 o 
  -8  10   7      178.76      195.71     18.55 o 
  -7  10   7      530.21      568.89     20.74 o 
  -6  10   7      223.46      186.36     16.27 o 
  -5  10   7      725.54      742.99     23.98 o 
  -4  10   7     1189.33     1209.72     39.94 o 
  -3  10   7      362.52      360.51     16.96 o 
  -2  10   7      845.06      882.90     29.27 o 
  -1  10   7     1508.51     1494.10     48.10 o 
   0  10   7       72.39       77.28      8.72 o 
   1  10   7     1429.50     1371.51     45.91 o 
   2  10   7      805.87      824.78     23.57 o 
   3  10   7      340.37      331.20     16.64 o 
   4  10   7     1140.93     1035.21     35.10 o 
   5  10   7      833.47      809.78     25.62 o 
   6  10   7      254.72      208.43     16.14 o 
   7  10   7      528.52      463.36     20.33 o 
   8  10   7      171.22      180.76     18.01 o 
   9  10   7      212.16      199.31     19.28 o 
  -9  11   7      346.19      391.65     22.98 o 
  -8  11   7       37.02       35.15     17.23 o 
  -7  11   7      171.82      179.53     16.69 o 
  -6  11   7      373.84      433.95     18.65 o 
  -5  11   7      430.97      456.70     19.37 o 
  -4  11   7       91.63      105.17     14.77 o 
  -3  11   7      227.21      217.09     15.68 o 
  -2  11   7       45.52       45.50     13.40 o 
  -1  11   7       11.40       11.90     47.59 o 
   0  11   7        4.85       43.51     33.83 o 
   1  11   7       21.38       11.08     44.31 o 
   2  11   7       29.17       11.21     44.81 o 
   3  11   7      269.71      262.27     15.68 o 
   4  11   7      115.96       64.19     52.47 o 
   5  11   7      348.67      309.22     17.73 o 
   6  11   7      375.13      357.87     18.55 o 
   7  11   7      199.57      182.53     17.23 o 
   8  11   7       35.46       13.77     55.21 o 
   9  11   7      352.30      367.35     22.29 o 
  -8  12   7       98.58       80.78     19.06 o 
  -7  12   7       95.03      100.79     17.14 o 
  -6  12   7       24.95       38.93     15.00 o 
  -5  12   7      619.39      620.36     21.79 o 
  -4  12   7      495.06      499.05     19.74 o 
  -3  12   7      308.02      288.48     16.14 o 
  -2  12   7      675.58      702.56     20.65 o 
  -1  12   7      486.72      477.90     17.96 o 
   0  12   7      695.43      724.60     18.04 o 
   1  12   7      486.36      475.44     18.78 o 
   2  12   7      719.03      673.20     21.15 o 
   3  12   7      289.92      266.92     16.32 o 
   4  12   7      473.24      434.32     19.28 o 
   5  12   7      590.71      563.19     20.29 o 
   6  12   7       32.42       25.39     15.23 o 
   7  12   7       99.77      107.54     17.37 o 
   8  12   7       94.48       42.26     61.36 o 
  -7  13   7      309.52      312.82     21.06 o 
  -6  13   7      187.34      172.87     18.65 o 
  -5  13   7      368.92      362.38     18.96 o 
  -4  13   7      570.44      622.50     20.88 o 
  -3  13   7       21.36       12.26     49.19 o 
  -2  13   7      172.69      184.13     15.59 o 
  -1  13   7       88.38       84.98     14.41 o 
   0  13   7      987.71      940.43     23.77 o 
   1  13   7       70.48       18.87     14.31 o 
   2  13   7      152.33      161.84     15.04 o 
   3  13   7       44.18       45.68     44.72 o 
   4  13   7      581.15      570.12     21.15 o 
   5  13   7      453.30      396.61     19.88 o 
   6  13   7      199.86      176.93     18.78 o 
   7  13   7      315.72      337.81     20.74 o 
  -7  14   7       59.72       14.54     58.22 o 
  -6  14   7       40.16       51.10     17.05 o 
  -5  14   7       33.70       31.36     16.78 o 
  -4  14   7       76.29       88.35     15.41 o 
  -3  14   7      201.06      214.86     16.91 o 
  -2  14   7      175.89      177.25     16.32 o 
  -1  14   7      571.21      591.32     20.61 o 
   0  14   7      470.35      494.47     14.20 o 
   1  14   7      519.84      510.17     20.24 o 
   2  14   7      180.32      184.04     16.37 o 
   3  14   7      200.21      180.30     17.00 o 
   4  14   7      107.63       87.67     15.82 o 
   5  14   7       47.14       12.49     50.06 o 
   6  14   7       52.46       36.88     54.57 o 
   7  14   7       70.50       68.93     55.71 o 
  -6  15   7      161.08      167.49     19.74 o 
  -5  15   7      183.43      185.00     19.37 o 
  -4  15   7       91.54      105.49     17.05 o 
  -3  15   7      179.05      177.88     18.46 o 
  -2  15   7       98.46       96.69     17.14 o 
  -1  15   7      206.26      202.27     17.64 o 
   0  15   7      256.39      217.06     15.86 o 
   1  15   7      180.00      162.57     17.14 o 
   2  15   7      119.54       94.00     17.55 o 
   3  15   7      171.36      157.64     19.47 o 
   4  15   7       74.03       15.55     62.23 o 
   5  15   7      191.23      193.79     19.47 o 
   6  15   7      161.83      132.02     19.01 o 
  -4  16   7       15.65       14.72     58.76 o 
  -3  16   7      382.73      394.93     22.47 o 
  -2  16   7       14.05       44.90     48.82 o 
  -1  16   7      334.21      367.99     21.65 o 
   0  16   7        2.23       14.29     40.48 o 
   1  16   7      370.05      403.82     20.74 o 
   2  16   7        9.70        4.19     16.91 o 
   3  16   7      356.14      365.02     21.61 o 
   4  16   7       22.34       53.34     51.51 o 
  -2  17   7      168.89      163.66     20.33 o 
  -1  17   7        1.23       15.14     60.68 o 
   0  17   7      203.75      215.20     16.82 o 
   1  17   7        0.84       14.95     59.90 o 
   2  17   7      148.47       34.33     62.59 o 
   0   0   8      241.53      236.23     10.87 o 
   1   0   8       26.63        8.10     22.90 o 
   2   0   8     6031.27     6122.15     10.75 o 
   3   0   8      281.40      244.00     18.94 o 
   4   0   8     1340.29     1249.48     28.74 o 
   5   0   8     2318.04     2224.01     46.59 o 
   6   0   8        0.84        4.99     12.45 o 
   7   0   8     3062.99     3095.40     98.49 o 
   8   0   8      227.22      220.72     12.05 o 
   9   0   8     1195.52     1155.01     68.13 o 
  10   0   8      397.89      374.00     13.86 o 
  11   0   8      189.39      163.49     22.36 o 
 -11   1   8      143.00       61.09     67.24 o 
 -10   1   8        2.10       16.32     65.37 o 
  -9   1   8      572.51      567.57     22.43 o 
  -8   1   8       80.34       96.97     16.05 o 
  -7   1   8        4.89       14.04     56.12 o 
  -6   1   8        6.64       37.34     43.45 o 
  -5   1   8      601.61      600.12     18.92 o 
  -4   1   8      251.55      231.59     12.40 o 
  -3   1   8     1758.73     1755.09     52.93 o 
  -2   1   8     1180.35     1060.33     33.60 o 
  -1   1   8      742.30      787.08     23.02 o 
   0   1   8      355.67      288.21     11.83 o 
   1   1   8      762.59      836.17     26.26 o 
   2   1   8     1216.52      961.95     28.67 o 
   3   1   8     1742.00     1796.98     54.20 o 
   4   1   8      189.34      167.03     12.04 o 
   5   1   8      796.55      829.79     27.12 o 
   6   1   8        6.17       18.51     12.86 o 
   7   1   8       23.26       56.57     52.06 o 
   8   1   8      105.62      112.28     16.09 o 
   9   1   8      533.84      521.30     21.38 o 
  10   1   8        2.13       12.90     51.65 o 
  11   1   8      127.89       81.88     65.51 o 
 -11   2   8      101.18      138.36     19.83 o 
 -10   2   8      211.16      206.47     19.60 o 
  -9   2   8      105.22      104.21     17.19 o 
  -8   2   8     1394.50     1496.65     48.23 o 
  -7   2   8      820.67      827.51     24.21 o 
  -6   2   8      694.70      698.13     21.29 o 
  -5   2   8      288.70      288.02     14.68 o 
  -4   2   8     1344.28     1550.08     44.45 o 
  -3   2   8      923.35      922.97     33.46 o 
  -2   2   8     2419.52     2524.34     60.54 o 
  -1   2   8     4482.27     4435.39    107.45 o 
   0   2   8      836.64      808.01     17.50 o 
   1   2   8     4677.61     4638.71    110.64 o 
   2   2   8     2119.42     2114.55     55.98 o 
   3   2   8      935.57      897.44     30.13 o 
   4   2   8     1522.39     1765.80     57.44 o 
   5   2   8      392.10      395.20     15.18 o 
   6   2   8      671.15      686.19     19.74 o 
   7   2   8      873.31      915.22     29.40 o 
   8   2   8     1327.13     1297.52     41.80 o 
   9   2   8       80.33      101.25     16.50 o 
  10   2   8      214.97      213.26     19.37 o 
  11   2   8       99.48       15.59     62.32 o 
 -11   3   8        7.26       59.95     63.05 o 
 -10   3   8      248.81      307.31     20.92 o 
  -9   3   8      162.56      201.86     17.28 o 
  -8   3   8     1333.38     1354.37     42.12 o 
  -7   3   8      531.07      527.04     20.15 o 
  -6   3   8      336.54      313.92     16.46 o 
  -5   3   8      528.70      532.92     18.01 o 
  -4   3   8      840.31      773.58     25.26 o 
  -3   3   8      754.35      775.82     25.35 o 
  -2   3   8     3015.47     2969.28     89.76 o 
  -1   3   8     3769.24     3614.71     97.33 o 
   0   3   8     2559.05     2505.12     42.63 o 
   1   3   8     3695.94     3575.05     97.10 o 
   2   3   8     3172.22     3183.27     95.23 o 
   3   3   8      815.82      820.04     28.90 o 
   4   3   8      865.74      807.54     25.44 o 
   5   3   8      632.64      601.26     18.51 o 
   6   3   8      378.09      367.12     16.09 o 
   7   3   8      597.41      530.46     20.06 o 
   8   3   8     1313.89     1303.45     45.09 o 
   9   3   8      139.73      138.50     16.69 o 
  10   3   8      229.95      232.73     19.56 o 
  11   3   8       10.43       12.99     52.06 o 
 -11   4   8       71.64       17.32     69.38 o 
 -10   4   8      109.65       98.47     18.74 o 
  -9   4   8      467.20      438.87     19.83 o 
  -8   4   8      268.03      265.18     17.82 o 
  -7   4   8      400.11      410.20     18.65 o 
  -6   4   8      673.97      719.06     22.20 o 
  -5   4   8      391.65      376.56     15.32 o 
  -4   4   8      592.85      596.61     17.55 o 
  -3   4   8     2030.12     2098.37     59.04 o 
  -2   4   8      347.33      379.70     12.67 o 
  -1   4   8      249.57      246.49     11.17 o 
   0   4   8      147.21      152.04      7.17 o 
   1   4   8      306.78      300.65     11.67 o 
   2   4   8      382.08      393.93     13.86 o 
   3   4   8     1857.25     1775.29     55.80 o 
   4   4   8      646.96      623.46     16.82 o 
   5   4   8      454.06      400.31     15.59 o 
   6   4   8      656.01      651.27     19.92 o 
   7   4   8      393.75      352.08     17.46 o 
   8   4   8      199.20      185.82     16.37 o 
   9   4   8      441.00      364.43     18.87 o 
  10   4   8       81.99       70.34     17.69 o 
  11   4   8       67.49       51.29     17.55 o 
 -11   5   8      137.52      144.38     20.10 o 
 -10   5   8      405.64      448.81     22.11 o 
  -9   5   8       57.44       68.34     15.68 o 
  -8   5   8     1690.98     1695.87     49.92 o 
  -7   5   8       92.51      101.84     15.14 o 
  -6   5   8      587.21      642.20     22.06 o 
  -5   5   8      946.32      890.92     28.72 o 
  -4   5   8     1407.22     1413.64     44.17 o 
  -3   5   8     2891.45     2995.26     71.39 o 
  -2   5   8     1132.70     1102.00     32.69 o 
  -1   5   8     3145.71     3235.92     95.87 o 
   0   5   8     1565.40     1565.79     61.91 o 
   1   5   8     3182.02     3052.39     93.73 o 
   2   5   8     1057.76      981.42     30.86 o 
   3   5   8     2803.59     2804.52     70.34 o 
   4   5   8     1444.82     1450.52     45.31 o 
   5   5   8      936.25      813.24     26.30 o 
   6   5   8      565.02      528.14     19.15 o 
   7   5   8       90.48       99.43     14.45 o 
   8   5   8     1684.33     1594.53     48.23 o 
   9   5   8       53.15       52.15     15.41 o 
  10   5   8      359.24      288.85     20.88 o 
  11   5   8      149.75      154.63     18.87 o 
 -10   6   8       78.52       34.97     62.73 o 
  -9   6   8      171.01      139.36     17.10 o 
  -8   6   8       51.52       14.86     59.49 o 
  -7   6   8      694.48      668.50     21.02 o 
  -6   6   8      136.48      134.21     15.27 o 
  -5   6   8      267.86      277.22     15.86 o 
  -4   6   8      897.09      888.33     25.99 o 
  -3   6   8      589.21      605.91     20.38 o 
  -2   6   8      814.10      804.26     20.74 o 
  -1   6   8     1005.31      988.53     31.55 o 
   0   6   8      271.09      292.30      8.85 o 
   1   6   8      814.44      770.25     25.94 o 
   2   6   8      817.79      800.39     26.94 o 
   3   6   8      530.57      553.07     20.97 o 
   4   6   8      850.59      816.75     27.03 o 
   5   6   8      199.84      189.60     15.04 o 
   6   6   8      115.10       91.63     14.77 o 
   7   6   8      630.33      552.07     19.15 o 
   8   6   8       67.73       11.90     47.59 o 
   9   6   8      217.41      204.14     17.05 o 
  10   6   8       75.95       19.51      8.07 o 
 -10   7   8       33.63       14.82     59.13 o 
  -9   7   8      794.70      830.89     28.17 o 
  -8   7   8      159.78      127.56     17.05 o 
  -7   7   8      525.21      501.92     19.69 o 
  -6   7   8       23.04       11.72     46.91 o 
  -5   7   8     1081.81     1091.56     32.50 o 
  -4   7   8      137.37      156.41     13.54 o 
  -3   7   8      594.16      609.88     19.15 o 
  -2   7   8     1895.10     1784.22     58.08 o 
  -1   7   8      322.90      333.61     13.63 o 
   0   7   8     2616.47     2541.66    148.23 o 
   1   7   8      279.59      268.51     13.17 o 
   2   7   8     1810.24     1630.95     47.09 o 
   3   7   8      549.20      543.04     16.82 o 
   4   7   8      186.42      187.09     13.95 o 
   5   7   8     1132.74     1112.03     35.19 o 
   6   7   8       32.73       22.38     13.59 o 
   7   7   8      526.15      485.47     18.65 o 
   8   7   8      131.96      114.43     16.05 o 
   9   7   8      780.26      681.54     24.53 o 
  10   7   8       45.70       43.86     17.64 o 
 -10   8   8       51.44       53.66     18.19 o 
  -9   8   8      115.73      126.87     19.24 o 
  -8   8   8       36.32       42.62     15.09 o 
  -7   8   8      508.46      518.33     19.92 o 
  -6   8   8       30.65       43.90     13.49 o 
  -5   8   8      288.78      309.82     16.64 o 
  -4   8   8      586.21      581.93     20.65 o 
  -3   8   8      614.47      666.40     22.52 o 
  -2   8   8     2541.65     2656.09     71.76 o 
  -1   8   8      415.15      427.57     14.82 o 
   0   8   8     1826.56     1820.44     75.74 o 
   1   8   8      380.67      379.06     14.82 o 
   2   8   8     2262.17     2152.02     66.79 o 
   3   8   8      582.22      577.46     19.47 o 
   4   8   8      525.48      473.48     17.69 o 
   5   8   8      336.72      326.09     16.69 o 
   6   8   8       20.27       16.91     13.17 o 
   7   8   8      491.03      440.79     18.78 o 
   8   8   8       37.70       13.27     52.97 o 
   9   8   8      104.50       90.58     18.10 o 
  10   8   8       52.51       49.19     17.60 o 
  -9   9   8      228.52      253.42     19.92 o 
  -8   9   8       50.18       13.40     53.61 o 
  -7   9   8      274.04      296.73     17.78 o 
  -6   9   8      182.84      151.22     15.68 o 
  -5   9   8      260.39      272.30     16.23 o 
  -4   9   8      480.62      511.63     18.83 o 
  -3   9   8      972.37      946.50     31.32 o 
  -2   9   8      250.91      270.15     15.27 o 
  -1   9   8      495.16      478.31     16.50 o 
   0   9   8       15.33       10.37     29.36 o 
   1   9   8      473.65      461.58     16.37 o 
   2   9   8      208.16      204.37     14.86 o 
   3   9   8      860.78      805.08     21.93 o 
   4   9   8      455.23      444.98     17.55 o 
   5   9   8      313.61      303.84     16.23 o 
   6   9   8      181.98      166.85     15.14 o 
   7   9   8      285.19      265.05     17.78 o 
   8   9   8       62.90       65.78     15.14 o 
   9   9   8      224.65      223.15     19.60 o 
  -9  10   8      180.22      212.35     19.74 o 
  -8  10   8      371.72      364.38     21.11 o 
  -7  10   8      183.79      172.19     17.00 o 
  -6  10   8      381.28      396.98     18.65 o 
  -5  10   8      345.20      337.08     17.32 o 
  -4  10   8      586.29      578.69     20.15 o 
  -3  10   8      782.17      813.52     27.49 o 
  -2  10   8      667.06      684.18     20.10 o 
  -1  10   8      498.84      515.37     18.24 o 
   0  10   8     1426.54     1398.68     29.90 o 
   1  10   8      469.95      463.17     17.51 o 
   2  10   8      607.23      605.04     19.01 o 
   3  10   8      794.94      729.09     22.79 o 
   4  10   8      691.56      663.81     20.38 o 
   5  10   8      370.94      389.91     17.78 o 
   6  10   8      359.86      325.36     17.32 o 
   7  10   8      173.94      175.97     15.86 o 
   8  10   8      352.13      395.16     20.88 o 
   9  10   8      169.19      148.80     19.47 o 
  -8  11   8      128.49       48.87     69.52 o 
  -7  11   8       48.96       33.10     55.75 o 
  -6  11   8      279.42      277.77     17.78 o 
  -5  11   8       10.37       21.15     14.00 o 
  -4  11   8      339.39      380.98     17.73 o 
  -3  11   8      156.01      144.79     15.41 o 
  -2  11   8      205.21      218.46     15.91 o 
  -1  11   8       49.94       12.49     50.01 o 
   0  11   8      310.15      290.91     14.27 o 
   1  11   8       66.69       62.09     14.09 o 
   2  11   8      242.45      212.35     15.82 o 
   3  11   8      207.87      196.53     15.59 o 
   4  11   8      404.71      420.00     17.96 o 
   5  11   8       17.94       10.76     42.99 o 
   6  11   8      354.48      355.13     18.78 o 
   7  11   8       54.85       29.95     54.61 o 
   8  11   8      119.60       41.39     60.18 o 
  -8  12   8      154.15      151.40     19.33 o 
  -7  12   8      213.94      174.19     19.60 o 
  -6  12   8      183.10      178.93     18.24 o 
  -5  12   8      119.09       14.00     56.07 o 
  -4  12   8      975.40     1004.44     30.00 o 
  -3  12   8      728.42      789.86     26.90 o 
  -2  12   8      267.47      267.74     16.46 o 
  -1  12   8     1031.62     1010.32     35.38 o 
   0  12   8        4.12       12.24     34.57 o 
   1  12   8     1022.64      996.83     30.64 o 
   2  12   8      282.62      279.68     16.09 o 
   3  12   8      686.35      654.73     22.29 o 
   4  12   8      998.60      958.67     30.09 o 
   5  12   8      129.65       87.48     15.82 o 
   6  12   8      183.96      189.65     18.01 o 
   7  12   8      220.31      206.19     18.92 o 
   8  12   8      160.50      177.38     18.65 o 
  -7  13   8       27.58       15.14     17.96 o 
  -6  13   8      400.40      399.76     22.06 o 
  -5  13   8      216.34      234.37     19.06 o 
  -4  13   8      223.32      229.76     17.23 o 
  -3  13   8      321.22      360.01     17.92 o 
  -2  13   8        5.72       12.40     49.74 o 
  -1  13   8      231.78      232.73     16.23 o 
   0  13   8        5.56       20.62     12.99 o 
   1  13   8      249.15      250.82     16.64 o 
   2  13   8        2.46       11.35     45.54 o 
   3  13   8      316.54      315.24     18.19 o 
   4  13   8      220.74       73.12     63.69 o 
   5  13   8      222.56      227.57     18.46 o 
   6  13   8      388.67      409.24     20.83 o 
   7  13   8       37.87       47.82     55.80 o 
  -6  14   8       24.51       51.10     58.95 o 
  -5  14   8        8.11       13.81     55.16 o 
  -4  14   8       31.62       33.32     58.90 o 
  -3  14   8       29.09       32.32     56.30 o 
  -2  14   8      312.62      336.44     18.55 o 
  -1  14   8      154.81      136.22     16.41 o 
   0  14   8      163.44      151.94     11.44 o 
   1  14   8      134.49      133.98     15.45 o 
   2  14   8      328.70      318.89     18.87 o 
   3  14   8       39.99       38.39     44.95 o 
   4  14   8       15.44       12.26     49.01 o 
   5  14   8        7.54       13.31     53.20 o 
   6  14   8       25.22       14.86     59.49 o 
  -5  15   8      265.30      315.70     21.61 o 
  -4  15   8      255.43      288.43     20.42 o 
  -3  15   8      257.15      297.92     19.51 o 
  -2  15   8      351.32      373.82     21.20 o 
  -1  15   8      101.94       14.68     58.76 o 
   0  15   8       23.13       12.28     34.74 o 
   1  15   8      100.80       47.46     52.70 o 
   2  15   8      354.15      349.70     21.24 o 
   3  15   8      262.37      222.06     20.70 o 
   4  15   8      255.76      274.85     20.79 o 
   5  15   8      297.25      289.85     21.11 o 
  -4  16   8       11.40       14.63     58.53 o 
  -3  16   8       94.83       96.56     18.65 o 
  -2  16   8      190.84      234.32     19.37 o 
  -1  16   8       16.05       13.27     53.11 o 
   0  16   8      233.56      249.62     13.96 o 
   1  16   8       16.85       60.45     58.26 o 
   2  16   8      152.26      145.43     18.92 o 
   3  16   8      102.81       84.06     19.33 o 
   4  16   8       16.10       39.52     16.78 o 
  -1  17   8       49.10       75.77     18.46 o 
   0  17   8       10.91       28.13     16.53 o 
   1  17   8       51.67       15.96     63.82 o 
   1   0   9     7835.36     7738.65    109.15 o 
   2   0   9      132.46      118.77      8.55 o 
   3   0   9     2698.34     2725.45     48.21 o 
   4   0   9       21.85       27.15     10.80 o 
   5   0   9      428.62      451.81     11.76 o 
   6   0   9     1469.16     1488.58     33.98 o 
   7   0   9       20.56       37.01     14.96 o 
   8   0   9     1434.98     1447.01     32.62 o 
   9   0   9       42.12       47.98     11.55 o 
  10   0   9      173.39      158.59     62.30 o 
  11   0   9      337.17      300.18     15.63 o 
 -11   1   9        6.43       15.96     63.91 o 
 -10   1   9      237.20      254.38     21.29 o 
  -9   1   9       44.50       53.66     16.69 o 
  -8   1   9      323.80      335.57     19.28 o 
  -7   1   9      298.82      330.60     18.46 o 
  -6   1   9       84.35       49.05     52.88 o 
  -5   1   9       97.44       86.66     13.08 o 
  -4   1   9      259.95      270.79     13.86 o 
  -3   1   9      496.39      512.55     18.33 o 
  -2   1   9      343.19      334.66     13.08 o 
  -1   1   9      635.82      586.63     21.20 o 
   0   1   9      607.34      637.36     28.17 o 
   1   1   9      811.94      766.61     23.07 o 
   2   1   9      313.64      290.76     12.40 o 
   3   1   9      559.41      546.01     19.15 o 
   4   1   9      318.15      307.26     13.86 o 
   5   1   9       91.35       61.00     13.17 o 
   6   1   9       77.34       95.28     14.59 o 
   7   1   9      329.92      336.17     18.19 o 
   8   1   9      344.93      304.89     18.46 o 
   9   1   9       59.14       77.50     16.50 o 
  10   1   9      234.51      237.70     21.20 o 
  11   1   9        6.35       16.27     65.10 o 
 -11   2   9       42.07       47.23     19.74 o 
 -10   2   9      229.26      221.92     21.70 o 
  -9   2   9      344.46      384.22     20.47 o 
  -8   2   9      492.15      521.94     21.11 o 
  -7   2   9     1010.45     1063.70     35.33 o 
  -6   2   9      278.05      289.57     17.10 o 
  -5   2   9      742.26      792.96     25.62 o 
  -4   2   9      792.78      825.78     25.07 o 
  -3   2   9      329.52      332.15     13.63 o 
  -2   2   9     3397.14     3192.84     96.65 o 
  -1   2   9     1306.72     1294.70     46.09 o 
   0   2   9      690.03      660.07     17.03 o 
   1   2   9     1090.28     1053.49     31.77 o 
   2   2   9     3729.71     3614.99    104.76 o 
   3   2   9      328.57      355.36     13.72 o 
   4   2   9      844.41      862.34     27.26 o 
   5   2   9      730.76      697.81     19.79 o 
   6   2   9      333.14      341.68     17.87 o 
   7   2   9     1008.20     1029.69     28.86 o 
   8   2   9      466.87      491.35     20.61 o 
   9   2   9      333.28      324.63     19.65 o 
  10   2   9      205.56      207.74     20.56 o 
  11   2   9       42.27       16.41     65.74 o 
 -11   3   9       56.28       40.21     19.79 o 
 -10   3   9      126.88      108.82     19.19 o 
  -9   3   9      374.73      377.56     20.61 o 
  -8   3   9      284.23      291.72     18.69 o 
  -7   3   9     1900.64     1926.64     60.63 o 
  -6   3   9      913.32      898.22     29.54 o 
  -5   3   9      496.68      511.36     17.14 o 
  -4   3   9     1016.63     1057.14     31.82 o 
  -3   3   9      710.66      741.21     21.61 o 
  -2   3   9     3586.81     3473.34    104.90 o 
  -1   3   9        9.99        8.66     34.65 o 
   0   3   9     4871.73     4585.91     95.99 o 
   1   3   9       22.57       42.03     37.25 o 
   2   3   9     3616.16     3472.02    104.94 o 
   3   3   9      838.96      820.22     25.80 o 
   4   3   9     1117.83     1124.79     36.70 o 
   5   3   9      541.76      547.19     17.46 o 
   6   3   9     1027.89      946.91     26.08 o 
   7   3   9     1981.11     1911.32     61.50 o 
   8   3   9      278.70      255.38     18.60 o 
   9   3   9      348.86      317.11     19.47 o 
  10   3   9      108.89       72.99     18.60 o 
  11   3   9       49.35       56.94     61.91 o 
 -11   4   9       38.77       17.78     71.16 o 
 -10   4   9       36.53       13.90     55.62 o 
  -9   4   9      362.73      393.51     20.06 o 
  -8   4   9       85.41       83.79     16.41 o 
  -7   4   9      237.91      284.47     17.60 o 
  -6   4   9      342.34      290.12     18.14 o 
  -5   4   9     1170.84     1249.38     40.48 o 
  -4   4   9      232.00      243.49     14.13 o 
  -3   4   9      323.04      302.11     13.81 o 
  -2   4   9      267.47      233.64     12.58 o 
  -1   4   9      537.42      547.10     16.41 o 
   0   4   9     2036.18     2024.84     40.99 o 
   1   4   9      570.76      536.71     17.69 o 
   2   4   9      222.04      194.66     12.22 o 
   3   4   9      361.44      357.14     15.86 o 
   4   4   9      260.41      250.41     14.18 o 
   5   4   9     1275.70     1349.68     41.07 o 
   6   4   9      375.22      390.92     17.87 o 
   7   4   9      243.32      281.78     17.41 o 
   8   4   9       74.88       93.04     15.18 o 
   9   4   9      334.86      301.43     18.96 o 
  10   4   9       33.78       14.50     57.94 o 
  11   4   9       19.80       12.86     18.14 o 
 -10   5   9       55.81       14.54     58.12 o 
  -9   5   9      356.50      374.92     20.10 o 
  -8   5   9      145.49       78.68     17.51 o 
  -7   5   9     1513.45     1476.78     53.16 o 
  -6   5   9        3.54        3.65     14.68 o 
  -5   5   9     1453.95     1423.48     43.49 o 
  -4   5   9      197.32      212.21     14.18 o 
  -3   5   9     1054.71     1064.61     35.10 o 
  -2   5   9     2225.23     2282.95     63.73 o 
  -1   5   9      477.64      469.10     18.33 o 
   0   5   9     3150.22     3088.32     52.06 o 
   1   5   9      463.55      415.03     16.23 o 
   2   5   9     2152.53     2011.48     61.45 o 
   3   5   9     1108.10     1093.88     31.59 o 
   4   5   9      167.94      150.39     13.49 o 
   5   5   9     1560.67     1482.75     50.33 o 
   6   5   9        0.35       13.31     53.16 o 
   7   5   9     1452.09     1325.33     41.21 o 
   8   5   9      147.34      137.40     16.96 o 
   9   5   9      347.66      340.45     19.42 o 
  10   5   9       70.63      103.80     17.05 o 
 -10   6   9      155.57      129.65     20.20 o 
  -9   6   9       99.50       15.68     62.64 o 
  -8   6   9      529.41      560.64     21.34 o 
  -7   6   9       70.20       86.62     15.32 o 
  -6   6   9      458.67      478.86     19.01 o 
  -5   6   9      902.24      862.93     25.62 o 
  -4   6   9     1137.88     1105.05     32.00 o 
  -3   6   9      914.81      953.65     33.92 o 
  -2   6   9      722.58      731.28     24.85 o 
  -1   6   9      149.37      152.22     12.04 o 
   0   6   9      421.16      385.39     24.91 o 
   1   6   9      146.18      159.15     11.94 o 
   2   6   9      601.56      582.70     21.75 o 
   3   6   9      817.78      759.86     25.03 o 
   4   6   9     1020.71      936.19     25.80 o 
   5   6   9      810.89      789.22     25.89 o 
   6   6   9      443.63      438.56     18.14 o 
   7   6   9       69.99       47.05     53.29 o 
   8   6   9      499.27      474.43     20.51 o 
   9   6   9       83.66       14.41     57.71 o 
  10   6   9      179.26      139.27     19.15 o 
 -10   7   9      183.78       16.46     65.69 o 
  -9   7   9       10.71       15.18     60.86 o 
  -8   7   9     1020.13     1073.91     29.31 o 
  -7   7   9      131.34      131.43     16.46 o 
  -6   7   9      648.08      642.01     21.43 o 
  -5   7   9      196.62      217.82     16.05 o 
  -4   7   9     1727.01     1692.59     53.11 o 
  -3   7   9      973.83     1048.75     32.87 o 
  -2   7   9      444.20      457.20     16.59 o 
  -1   7   9      943.54      946.86     28.08 o 
   0   7   9      464.70      474.10     10.99 o 
   1   7   9      933.40      913.54     30.04 o 
   2   7   9      384.82      371.04     15.27 o 
   3   7   9      967.14      919.28     29.04 o 
   4   7   9     1727.57     1666.92     53.43 o 
   5   7   9      166.21      175.97     15.64 o 
   6   7   9      725.05      635.27     20.38 o 
   7   7   9      103.28      109.18     15.18 o 
   8   7   9      979.13      902.73     25.89 o 
   9   7   9       10.40       48.69     60.22 o 
  10   7   9      177.55      180.39     19.01 o 
  -9   8   9        9.35       14.82     59.31 o 
  -8   8   9      236.37      250.19     18.28 o 
  -7   8   9       18.43       13.49     54.07 o 
  -6   8   9      312.70      269.20     17.64 o 
  -5   8   9      160.79      146.75     15.27 o 
  -4   8   9      100.52       93.68     15.14 o 
  -3   8   9      557.89      552.66     20.24 o 
  -2   8   9      293.71      293.45     15.45 o 
  -1   8   9     1874.27     1840.52     62.96 o 
   0   8   9       65.10       55.37      8.78 o 
   1   8   9     1780.50     1742.96     51.24 o 
   2   8   9      249.06      226.53     15.32 o 
   3   8   9      494.98      456.70     17.73 o 
   4   8   9       59.28       68.34     13.95 o 
   5   8   9      153.13      118.03     15.00 o 
   6   8   9      313.10      262.72     16.87 o 
   7   8   9       18.71       12.81     51.24 o 
   8   8   9      251.24      230.99     17.51 o 
   9   8   9       13.28        4.29     17.28 o 
  -9   9   9       13.35       14.13     56.57 o 
  -8   9   9      117.84      132.16     18.42 o 
  -7   9   9      226.82      222.33     17.37 o 
  -6   9   9      178.07      187.96     15.82 o 
  -5   9   9        9.71       12.04     48.10 o 
  -4   9   9      700.45      714.00     22.38 o 
  -3   9   9      664.84      659.02     20.38 o 
  -2   9   9      482.44      461.17     18.19 o 
  -1   9   9      120.60      109.27     14.22 o 
   0   9   9      377.84      376.33     19.01 o 
   1   9   9      155.54      165.12     14.31 o 
   2   9   9      413.59      400.81     17.19 o 
   3   9   9      615.64      563.88     19.51 o 
   4   9   9      833.79      748.23     21.65 o 
   5   9   9       15.71       38.84     47.27 o 
   6   9   9      182.14      173.28     15.82 o 
   7   9   9      237.17      209.61     17.55 o 
   8   9   9      113.59      102.89     17.28 o 
   9   9   9       18.62       33.14     50.74 o 
  -9  10   9      163.62      173.10     19.88 o 
  -8  10   9       60.09       42.44     17.64 o 
  -7  10   9      373.16      376.01     20.83 o 
  -6  10   9      114.73      116.89     15.96 o 
  -5  10   9      912.45      909.52     30.27 o 
  -4  10   9      837.36      927.44     29.77 o 
  -3  10   9     1081.28     1114.85     33.74 o 
  -2  10   9      781.57      826.69     24.62 o 
  -1  10   9      781.14      751.65     24.21 o 
   0  10   9      493.21      486.79     13.56 o 
   1  10   9      697.13      663.26     24.39 o 
   2  10   9      823.68      802.03     22.34 o 
   3  10   9     1137.69     1060.19     33.69 o 
   4  10   9      845.28      772.40     29.04 o 
   5  10   9      848.31      799.98     24.16 o 
   6  10   9      149.06      148.94     16.27 o 
   7  10   9      348.28      313.51     20.15 o 
   8  10   9       41.18       53.11     16.73 o 
   9  10   9      167.80      177.29     19.42 o 
  -8  11   9       28.34       30.22     17.46 o 
  -7  11   9      189.90      203.05     18.92 o 
  -6  11   9       65.59       32.41     50.92 o 
  -5  11   9       77.04       12.95     51.83 o 
  -4  11   9      169.21      193.57     16.32 o 
  -3  11   9      294.86      302.57     17.41 o 
  -2  11   9      571.83      596.56     20.06 o 
  -1  11   9      100.78       86.07     14.27 o 
   0  11   9       12.00       11.81     33.32 o 
   1  11   9       96.07       54.98     50.24 o 
   2  11   9      549.02      486.79     19.10 o 
   3  11   9      326.31      306.72     17.05 o 
   4  11   9      170.51      142.01     15.96 o 
   5  11   9      128.80      142.42     15.41 o 
   6  11   9       56.95       20.47     15.27 o 
   7  11   9      219.29      248.45     18.37 o 
   8  11   9       36.45       14.00     55.94 o 
  -7  12   9       92.66      107.27     18.60 o 
  -6  12   9       81.48       60.77     17.82 o 
  -5  12   9      231.61      243.12     17.64 o 
  -4  12   9       11.38       13.49     54.02 o 
  -3  12   9      607.66      639.92     22.20 o 
  -2  12   9      821.36      807.27     27.85 o 
  -1  12   9      229.21      232.13     16.37 o 
   0  12   9      268.80      279.78     18.19 o 
   1  12   9      248.80      229.81     17.00 o 
   2  12   9      808.06      741.17     23.52 o 
   3  12   9      599.02      572.54     20.56 o 
   4  12   9        9.84       27.85     44.81 o 
   5  12   9      220.69      181.35     17.19 o 
   6  12   9       91.21       14.54     58.17 o 
   7  12   9       93.35       51.70     61.82 o 
  -7  13   9      333.59      312.28     22.70 o 
  -6  13   9       63.71       43.31     18.19 o 
  -5  13   9      307.99      304.12     20.83 o 
  -4  13   9      235.85      290.76     18.96 o 
  -3  13   9      230.37      259.08     17.82 o 
  -2  13   9      238.12      235.51     17.64 o 
  -1  13   9      223.38      259.12     16.82 o 
   0  13   9      338.66      367.78     12.72 o 
   1  13   9      187.01      185.63     16.05 o 
   2  13   9      250.52      277.13     17.23 o 
   3  13   9      259.52      241.02     18.74 o 
   4  13   9      258.92      265.78     19.33 o 
   5  13   9      350.53      322.44     20.38 o 
   6  13   9       76.58       76.18     17.28 o 
   7  13   9      317.25      295.32     21.38 o 
  -6  14   9       52.33       39.84     18.24 o 
  -5  14   9       57.11       64.46     18.01 o 
  -4  14   9       16.28       13.72     54.84 o 
  -3  14   9      339.46      312.73     21.06 o 
  -2  14   9       64.45       54.16     56.07 o 
  -1  14   9      144.58       57.94     60.27 o 
   0  14   9      147.51      135.76     14.18 o 
   1  14   9      147.85      145.29     16.69 o 
   2  14   9       66.03       15.00     60.08 o 
   3  14   9      319.52      328.23     20.56 o 
   4  14   9       22.65       58.90     51.06 o 
   5  14   9       64.11       14.22     56.85 o 
   6  14   9       44.30       39.52     59.67 o 
  -4  15   9      225.64      234.96     20.97 o 
  -3  15   9      384.56      431.13     22.11 o 
  -2  15   9      181.36      165.26     19.56 o 
  -1  15   9       53.03       53.66     16.78 o 
   0  15   9        1.28       10.47     11.28 o 
   1  15   9       43.58       43.35     16.05 o 
   2  15   9      192.72      188.37     18.69 o 
   3  15   9      394.21      395.02     22.89 o 
   4  15   9      211.57      220.69     19.83 o 
  -3  16   9       18.72       43.45     59.72 o 
  -2  16   9       64.75       81.92     17.64 o 
  -1  16   9       84.47       77.96     17.73 o 
   0  16   9        2.14       13.20     37.33 o 
   1  16   9      100.41       62.73     61.59 o 
   2  16   9       54.55       15.18     60.77 o 
   3  16   9       15.21       14.82     59.26 o 
   0   0  10     7087.11     6854.16    150.19 o 
   1   0  10       53.04       33.68     13.72 o 
   2   0  10     8143.52     7865.99    180.64 o 
   3   0  10        1.68        4.57     11.18 o 
   4   0  10        2.39       11.58     32.59 o 
   5   0  10       31.59       12.23     34.44 o 
   6   0  10        0.78       17.29     13.77 o 
   7   0  10     1628.74     1619.58     37.53 o 
   8   0  10      322.80      297.05     13.43 o 
   9   0  10      828.95      793.91     18.58 o 
  10   0  10       22.89       38.05     17.52 o 
  11   0  10       16.79       29.90     18.72 o 
 -11   1  10       43.97       16.87     67.33 o 
 -10   1  10       72.55       58.17     20.20 o 
  -9   1  10      112.65      121.99     17.23 o 
  -8   1  10       22.17       47.68     52.43 o 
  -7   1  10      450.02      516.33     20.29 o 
  -6   1  10      578.79      608.01     21.02 o 
  -5   1  10      409.55      405.73     16.82 o 
  -4   1  10      206.96      199.68     14.22 o 
  -3   1  10     1185.70     1276.78     43.54 o 
  -2   1  10     1327.12     1345.53     42.08 o 
  -1   1  10     2946.70     3134.76     97.42 o 
   0   1  10     1042.50      936.92     25.96 o 
   1   1  10     2759.84     2577.95     67.06 o 
   2   1  10     1362.25     1322.10     43.17 o 
   3   1  10     1256.70     1259.64     43.95 o 
   4   1  10      287.85      292.13     14.54 o 
   5   1  10      547.14      518.33     17.64 o 
   6   1  10      612.89      619.08     20.74 o 
   7   1  10      424.59      418.82     19.33 o 
   8   1  10       31.17       62.14     51.24 o 
   9   1  10       98.72      115.98     16.59 o 
  10   1  10       59.43       15.68     62.77 o 
  11   1  10       42.91       54.93     68.15 o 
 -10   2  10        2.04        4.70     18.96 o 
  -9   2  10      243.86      265.14     20.10 o 
  -8   2  10      123.36      147.66     17.23 o 
  -7   2  10      775.41      803.72     24.39 o 
  -6   2  10      216.08      239.06     17.32 o 
  -5   2  10      266.22      251.37     16.64 o 
  -4   2  10      520.65      567.89     19.74 o 
  -3   2  10     1594.52     1624.75     48.60 o 
  -2   2  10     1786.20     1849.27     59.77 o 
  -1   2  10     2369.99     2410.42     63.91 o 
   0   2  10       16.38       10.01     28.30 o 
   1   2  10     2444.25     2236.45     63.73 o 
   2   2  10     1676.81     1762.98     58.76 o 
   3   2  10     1637.94     1642.49     58.67 o 
   4   2  10      616.45      637.82     23.07 o 
   5   2  10      282.50      255.02     16.91 o 
   6   2  10      219.16      238.56     16.78 o 
   7   2  10      776.36      770.25     22.84 o 
   8   2  10      156.52      162.29     17.46 o 
   9   2  10      247.56      251.28     19.51 o 
  10   2  10        4.23       15.41     61.63 o 
 -10   3  10       53.67       16.14     64.46 o 
  -9   3  10      286.44      288.57     20.15 o 
  -8   3  10      583.46      594.65     22.06 o 
  -7   3  10      514.82      519.84     21.15 o 
  -6   3  10     1062.73     1097.80     32.60 o 
  -5   3  10      650.52      670.32     21.02 o 
  -4   3  10      290.84      261.45     15.18 o 
  -3   3  10     1505.73     1440.58     45.91 o 
  -2   3  10      572.14      601.81     18.10 o 
  -1   3  10     5062.36     5071.29    131.48 o 
   0   3  10        1.87       14.52     10.23 o 
   1   3  10     4978.39     4717.53    127.56 o 
   2   3  10      669.02      698.13     21.84 o 
   3   3  10     1643.60     1525.37     47.73 o 
   4   3  10      199.28      182.81     13.86 o 
   5   3  10      779.86      766.52     24.21 o 
   6   3  10     1129.32     1124.34     35.47 o 
   7   3  10      543.01      544.78     21.15 o 
   8   3  10      610.99      595.93     22.61 o 
   9   3  10      268.29      274.76     18.69 o 
  10   3  10       53.96       54.16     18.46 o 
 -10   4  10      180.90      210.21     20.38 o 
  -9   4  10       21.07       16.14     64.51 o 
  -8   4  10      826.49      916.59     30.95 o 
  -7   4  10       17.70       13.63     54.52 o 
  -6   4  10     1095.53     1090.65     32.41 o 
  -5   4  10      132.25      123.36     15.59 o 
  -4   4  10      565.14      602.31     18.33 o 
  -3   4  10      431.11      458.25     17.37 o 
  -2   4  10      206.78      216.50     13.40 o 
  -1   4  10      778.59      745.59     25.44 o 
   0   4  10      434.77      426.95     10.62 o 
   1   4  10      845.92      764.97     22.57 o 
   2   4  10      212.82      224.89     13.22 o 
   3   4  10      413.46      426.61     15.64 o 
   4   4  10      580.31      587.81     18.05 o 
   5   4  10      132.99      144.56     15.82 o 
   6   4  10      957.36     1009.04     31.55 o 
   7   4  10       16.05       45.18     53.79 o 
   8   4  10      839.32      851.13     30.36 o 
   9   4  10       23.08       23.30     16.96 o 
  10   4  10      169.99       17.82     71.30 o 
 -10   5  10      114.43      125.32     19.69 o 
  -9   5  10      245.67      216.00     20.15 o 
  -8   5  10      828.99      864.16     25.48 o 
  -7   5  10       54.13       80.28     15.55 o 
  -6   5  10     1091.30     1087.91     32.69 o 
  -5   5  10      455.05      462.85     19.24 o 
  -4   5  10     1054.71     1090.33     32.82 o 
  -3   5  10      369.73      361.10     16.05 o 
  -2   5  10      182.44      155.55     12.95 o 
  -1   5  10      788.77      790.77     26.03 o 
   0   5  10      697.18      679.47     15.14 o 
   1   5  10      809.33      770.21     24.21 o 
   2   5  10      223.05      212.12     13.45 o 
   3   5  10      357.39      318.93     15.09 o 
   4   5  10     1192.03     1074.87     36.52 o 
   5   5  10      434.10      466.55     18.69 o 
   6   5  10     1055.74      981.96     31.18 o 
   7   5  10       56.69       56.98     50.51 o 
   8   5  10      808.77      746.00     24.48 o 
   9   5  10      245.73      238.84     19.65 o 
  10   5  10      106.27       17.19     68.70 o 
 -10   6  10       56.82       67.33     19.74 o 
  -9   6  10      270.80      289.21     21.56 o 
  -8   6  10      229.26      286.93     18.92 o 
  -7   6  10      857.62      855.00     26.26 o 
  -6   6  10      187.70      212.80     16.05 o 
  -5   6  10      473.07      479.77     19.42 o 
  -4   6  10     1130.68     1150.87     39.34 o 
  -3   6  10      250.48      256.16     15.55 o 
  -2   6  10     1006.55     1025.41     28.04 o 
  -1   6  10       13.64       35.88     11.26 o 
   0   6  10      130.88      114.30      9.18 o 
   1   6  10       27.13        2.96     11.94 o 
   2   6  10      903.37      856.73     28.40 o 
   3   6  10      214.52      212.85     15.23 o 
   4   6  10     1061.44      955.39     35.06 o 
   5   6  10      505.88      501.47     19.37 o 
   6   6  10      151.52      123.86     15.68 o 
   7   6  10      849.98      788.81     24.71 o 
   8   6  10      242.39      271.75     18.46 o 
   9   6  10      280.41      297.42     20.70 o 
  10   6  10       77.22       65.65     18.55 o 
  -9   7  10      582.02      578.69     25.26 o 
  -8   7  10      118.74      107.50     18.33 o 
  -7   7  10      566.93      567.02     21.34 o 
  -6   7  10      204.77      170.00     16.55 o 
  -5   7  10     1121.82     1171.47     37.15 o 
  -4   7  10       88.00       85.75     14.77 o 
  -3   7  10       50.55       49.51     14.13 o 
  -2   7  10      891.46      934.23     25.26 o 
  -1   7  10      121.15      130.34     13.22 o 
   0   7  10      626.75      575.00     17.57 o 
   1   7  10      124.88      129.47     13.17 o 
   2   7  10      928.87      908.61     28.13 o 
   3   7  10       49.71       12.31     49.33 o 
   4   7  10      112.13      107.68     15.09 o 
   5   7  10     1104.08     1074.78     37.29 o 
   6   7  10      171.59      158.01     15.41 o 
   7   7  10      607.84      578.51     21.11 o 
   8   7  10      104.32      104.21     18.33 o 
   9   7  10      552.12      531.42     23.80 o 
  -9   8  10      488.62      515.74     23.89 o 
  -8   8  10       19.19       18.46     17.23 o 
  -7   8  10      381.15      376.37     19.60 o 
  -6   8  10      141.63      130.97     16.55 o 
  -5   8  10      408.12      428.44     18.42 o 
  -4   8  10      166.51      155.18     15.59 o 
  -3   8  10      536.32      558.09     19.24 o 
  -2   8  10     1496.47     1468.98     44.31 o 
  -1   8  10      116.42       97.83     14.86 o 
   0   8  10     1932.73     2010.33     88.55 o 
   1   8  10      102.57       91.91     14.36 o 
   2   8  10     1381.72     1332.40     47.68 o 
   3   8  10      436.19      396.71     18.01 o 
   4   8  10      177.12      124.32     15.64 o 
   5   8  10      336.28      329.56     17.37 o 
   6   8  10      148.27      173.87     15.55 o 
   7   8  10      355.39      289.35     18.92 o 
   8   8  10       17.61       16.14     16.37 o 
   9   8  10      503.82      440.97     22.79 o 
  -9   9  10       35.68       47.46     18.83 o 
  -8   9  10      185.88      187.18     19.24 o 
  -7   9  10       23.59       46.55     16.37 o 
  -6   9  10      346.61      398.07     19.10 o 
  -5   9  10      113.86      118.71     14.91 o 
  -4   9  10      630.82      684.87     22.06 o 
  -3   9  10      334.24      320.62     17.32 o 
  -2   9  10      577.41      581.61     20.20 o 
  -1   9  10       58.85       46.36     14.18 o 
   0   9  10      210.15      198.78     11.04 o 
   1   9  10       51.15       65.87     14.50 o 
   2   9  10      586.90      562.10     19.69 o 
   3   9  10      372.23      384.67     17.46 o 
   4   9  10      662.57      643.93     20.70 o 
   5   9  10      141.65      153.08     15.36 o 
   6   9  10      349.17      342.46     18.05 o 
   7   9  10       11.62       34.19     44.81 o 
   8   9  10      192.28      224.93     18.42 o 
   9   9  10       23.53       35.10     17.51 o 
  -8  10  10      105.53      123.27     18.24 o 
  -7  10  10        8.13        4.19     16.87 o 
  -6  10  10      108.39       15.27     61.18 o 
  -5  10  10       41.48       33.92     51.83 o 
  -4  10  10      393.89      417.18     18.92 o 
  -3  10  10      548.52      539.76     20.51 o 
  -2  10  10      596.35      580.06     22.52 o 
  -1  10  10      311.89      317.61     16.91 o 
   0  10  10      248.43      242.11     19.56 o 
   1  10  10      330.63      344.74     17.14 o 
   2  10  10      606.72      629.39     20.70 o 
   3  10  10      556.34      515.87     19.97 o 
   4  10  10      438.95      421.10     19.33 o 
   5  10  10       54.44       12.99     52.02 o 
   6  10  10      101.23      128.60     15.64 o 
   7  10  10       19.70       14.00     56.03 o 
   8  10  10      113.49      108.91     18.01 o 
  -8  11  10        7.05       13.68     54.66 o 
  -7  11  10       46.80       15.32     61.27 o 
  -6  11  10       52.58       14.82     59.17 o 
  -5  11  10       72.08       84.47     15.64 o 
  -4  11  10       71.10       34.01     54.43 o 
  -3  11  10      656.29      671.65     21.75 o 
  -2  11  10       72.72       64.73     15.00 o 
  -1  11  10      725.60      798.38     27.40 o 
   0  11  10       37.23       46.44     34.30 o 
   1  11  10      716.39      677.62     21.56 o 
   2  11  10      102.60      109.00     15.32 o 
   3  11  10      749.30      695.40     22.84 o 
   4  11  10       97.31       75.40     15.68 o 
   5  11  10       84.11       41.62     52.65 o 
   6  11  10       61.20       83.43     16.55 o 
   7  11  10       45.07       14.82     59.40 o 
   8  11  10        8.93       13.95     55.75 o 
  -7  12  10       12.01       14.13     56.39 o 
  -6  12  10       72.40       16.23     64.87 o 
  -5  12  10      121.86      141.50     18.01 o 
  -4  12  10      170.45      201.18     17.10 o 
  -3  12  10      786.93      804.95     25.89 o 
  -2  12  10      389.16      419.36     19.33 o 
  -1  12  10      352.06      373.41     17.92 o 
   0  12  10      130.47       43.86     39.04 o 
   1  12  10      332.56      308.17     17.87 o 
   2  12  10      407.26      411.29     19.42 o 
   3  12  10      730.62      663.94     22.38 o 
   4  12  10      167.64      171.37     17.10 o 
   5  12  10      125.09      114.33     18.01 o 
   6  12  10       47.75       55.21     59.63 o 
   7  12  10       11.91       14.04     56.07 o 
  -6  13  10      196.94      211.85     20.06 o 
  -5  13  10       61.06       63.78     64.42 o 
  -4  13  10      189.75      194.39     19.24 o 
  -3  13  10      105.13      122.68     18.19 o 
  -2  13  10      335.49      358.37     19.01 o 
  -1  13  10      286.76      306.90     17.87 o 
   0  13  10       58.33       47.34     15.07 o 
   1  13  10      292.34      288.21     17.92 o 
   2  13  10      340.76      329.60     18.87 o 
   3  13  10      101.12      145.79     18.19 o 
   4  13  10      192.74      194.07     19.19 o 
   5  13  10       70.38       92.91     17.23 o 
   6  13  10      190.28      155.00     19.37 o 
  -5  14  10       26.27       14.82     59.36 o 
  -4  14  10      157.96      203.05     19.01 o 
  -3  14  10       41.01       38.52     17.92 o 
  -2  14  10      193.00      177.38     19.42 o 
  -1  14  10        8.98       39.02     52.61 o 
   0  14  10      138.00      125.25     12.64 o 
   1  14  10        5.95       65.92     55.39 o 
   2  14  10      166.06       35.88     62.46 o 
   3  14  10       51.46       73.67     18.10 o 
   4  14  10      128.32      117.84     18.05 o 
   5  14  10       33.49       49.05     54.66 o 
  -3  15  10      145.23      197.12     19.65 o 
  -2  15  10      190.47      243.30     19.24 o 
  -1  15  10       27.08       15.59     62.36 o 
   0  15  10        2.76       53.62     37.34 o 
   1  15  10       25.29       16.50     66.10 o 
   2  15  10      203.60      194.02     18.87 o 
   3  15  10      140.39      141.32     20.29 o 
  -1  16  10       24.14       15.59     62.32 o 
   0  16  10       12.66       13.87     39.16 o 
   1  16  10       23.53       30.13     57.71 o 
   1   0  11     2119.10     2023.51     45.23 o 
   2   0  11      264.16      238.74     10.60 o 
   3   0  11     1487.00     1492.66     32.05 o 
   4   0  11      271.70      288.39     11.83 o 
   5   0  11       57.53       47.21     10.62 o 
   6   0  11     1030.09     1000.12     20.09 o 
   7   0  11        0.14       24.16     36.53 o 
   8   0  11      233.13      231.78     15.09 o 
   9   0  11        0.85       35.28     36.86 o 
  10   0  11       84.75       79.52     19.11 o 
 -10   1  11      149.61       18.19     72.76 o 
  -9   1  11        7.44       46.27     58.53 o 
  -8   1  11      200.21      197.35     18.65 o 
  -7   1  11      125.80      144.33     16.78 o 
  -6   1  11      240.65      261.40     17.37 o 
  -5   1  11      608.63      549.97     20.20 o 
  -4   1  11      455.22      465.82     17.78 o 
  -3   1  11     1173.96     1207.90     38.75 o 
  -2   1  11     1927.59     1951.98     63.23 o 
  -1   1  11     1152.97     1134.91     32.60 o 
   0   1  11      370.79      345.73     10.43 o 
   1   1  11     1184.52     1102.32     36.74 o 
   2   1  11     1773.25     1664.92     50.97 o 
   3   1  11     1192.77     1062.29     33.87 o 
   4   1  11      409.73      458.71     17.05 o 
   5   1  11      668.83      637.64     22.57 o 
   6   1  11      214.50      239.79     17.32 o 
   7   1  11      118.58      133.34     15.91 o 
   8   1  11      203.13      195.89     18.10 o 
   9   1  11       11.09       14.00     55.89 o 
  10   1  11      156.24       89.03     73.49 o 
 -10   2  11       79.21       18.24     72.99 o 
  -9   2  11       31.44       15.23     60.81 o 
  -8   2  11      274.84      310.64     19.24 o 
  -7   2  11       41.04       37.20     15.86 o 
  -6   2  11      802.62      786.94     24.89 o 
  -5   2  11      117.46      122.49     16.14 o 
  -4   2  11      767.63      805.17     26.26 o 
  -3   2  11       27.98       12.26     49.14 o 
  -2   2  11     1087.00     1085.22     36.88 o 
  -1   2  11      753.82      750.47     22.89 o 
   0   2  11     3248.67     3055.18     54.92 o 
   1   2  11      664.93      655.01     18.46 o 
   2   2  11     1133.22     1101.45     33.19 o 
   3   2  11       37.08       12.04     48.05 o 
   4   2  11      633.19      619.90     23.16 o 
   5   2  11      161.87      194.75     16.00 o 
   6   2  11      748.65      736.84     22.43 o 
   7   2  11       69.61       12.63     50.47 o 
   8   2  11      305.49      346.51     19.56 o 
   9   2  11       17.90       16.23     64.83 o 
  10   2  11       94.09       49.46     20.51 o 
 -10   3  11       27.67       46.41     66.24 o 
  -9   3  11      190.04      160.20     20.47 o 
  -8   3  11      213.82      209.07     19.06 o 
  -7   3  11     1097.02     1140.34     37.79 o 
  -6   3  11      171.81      148.94     16.14 o 
  -5   3  11      209.88      239.52     17.19 o 
  -4   3  11      380.77      389.09     17.78 o 
  -3   3  11       81.15       91.63     13.40 o 
  -2   3  11     1838.84     1848.13     62.64 o 
  -1   3  11       79.72       76.00     12.63 o 
   0   3  11     3041.95     3050.26     55.23 o 
   1   3  11       57.36       40.35     12.31 o 
   2   3  11     1940.51     1959.82     63.78 o 
   3   3  11      117.83       76.72     13.77 o 
   4   3  11      445.05      448.72     18.42 o 
   5   3  11      217.38      186.55     16.82 o 
   6   3  11      230.22      200.77     16.64 o 
   7   3  11     1069.46     1068.03     32.00 o 
   8   3  11      199.30      170.13     18.51 o 
   9   3  11      185.58      163.39     19.24 o 
  10   3  11       33.10       63.23     54.80 o 
 -10   4  11       68.32       25.12     20.20 o 
  -9   4  11      249.34      294.77     22.06 o 
  -8   4  11        3.64       26.90     16.41 o 
  -7   4  11      535.75      542.54     21.93 o 
  -6   4  11       45.28       43.35     54.52 o 
  -5   4  11     1990.43     2035.23     73.12 o 
  -4   4  11       34.09       74.08     14.59 o 
  -3   4  11      905.71      943.03     28.49 o 
  -2   4  11      390.52      414.44     16.23 o 
  -1   4  11       95.99       95.51     12.99 o 
   0   4  11     1466.67     1431.06     33.22 o 
   1   4  11      109.35      105.13     12.76 o 
   2   4  11      336.35      348.25     15.27 o 
   3   4  11      989.28      947.68     28.36 o 
   4   4  11       21.78       35.33     46.41 o 
   5   4  11     2020.65     1941.36     60.77 o 
   6   4  11       44.52       21.15     15.00 o 
   7   4  11      499.96      501.24     21.20 o 
   8   4  11        3.97       13.08     52.24 o 
   9   4  11      268.79      294.00     20.83 o 
  10   4  11       79.85       62.23     18.87 o 
 -10   5  11       39.57       61.13     63.64 o 
  -9   5  11      300.30      311.41     22.66 o 
  -8   5  11      188.04      178.43     19.37 o 
  -7   5  11      574.95      608.37     23.84 o 
  -6   5  11      286.54      284.65     18.01 o 
  -5   5  11      767.51      724.21     22.43 o 
  -4   5  11      247.53      227.57     17.14 o 
  -3   5  11      206.26      198.67     15.91 o 
  -2   5  11      185.47      154.91     14.54 o 
  -1   5  11      320.36      332.02     15.68 o 
   0   5  11      991.21      997.04     37.22 o 
   1   5  11      394.46      402.63     15.77 o 
   2   5  11      258.74      256.11     14.72 o 
   3   5  11      161.20      178.52     14.95 o 
   4   5  11      250.20      253.74     16.59 o 
   5   5  11      717.82      715.18     23.39 o 
   6   5  11      224.43      221.15     17.37 o 
   7   5  11      531.39      478.54     20.97 o 
   8   5  11      210.79       39.94     66.56 o 
   9   5  11      304.56      260.72     21.65 o 
  10   5  11       46.20       17.32     69.25 o 
  -9   6  11       63.99       66.42     67.11 o 
  -8   6  11      556.97      658.24     25.62 o 
  -7   6  11      145.24      127.78     17.55 o 
  -6   6  11      604.40      590.45     21.24 o 
  -5   6  11      824.73      868.63     27.58 o 
  -4   6  11     1072.60     1136.55     35.10 o 
  -3   6  11     1174.23     1240.86     38.02 o 
  -2   6  11      285.77      284.24     16.32 o 
  -1   6  11      563.09      541.17     18.69 o 
   0   6  11       69.36       76.39      9.72 o 
   1   6  11      559.72      538.12     18.60 o 
   2   6  11      262.50      257.57     15.91 o 
   3   6  11     1078.21     1089.10     33.05 o 
   4   6  11     1042.00      969.29     31.41 o 
   5   6  11      718.24      717.19     25.76 o 
   6   6  11      631.46      636.18     21.43 o 
   7   6  11      115.25      103.03     16.73 o 
   8   6  11      526.86      517.92     23.80 o 
   9   6  11       96.89       43.72     70.89 o 
  -9   7  11        5.67       15.14     60.36 o 
  -8   7  11      438.82      396.66     22.61 o 
  -7   7  11      146.77      138.86     17.92 o 
  -6   7  11      335.49      350.48     18.69 o 
  -5   7  11       28.66       24.80     48.46 o 
  -4   7  11     1207.47     1277.88     39.89 o 
  -3   7  11      304.43      308.08     17.51 o 
  -2   7  11      374.47      417.77     17.51 o 
  -1   7  11      345.91      383.03     17.32 o 
   0   7  11        6.32       31.26     13.12 o 
   1   7  11      435.30      468.01     18.05 o 
   2   7  11      445.12      438.56     18.19 o 
   3   7  11      319.40      318.93     17.19 o 
   4   7  11     1235.11     1241.68     39.66 o 
   5   7  11       49.50       55.57     49.33 o 
   6   7  11      358.34      363.93     18.78 o 
   7   7  11      124.47      114.43     16.37 o 
   8   7  11      409.05      373.96     21.34 o 
   9   7  11        8.33       15.82     63.41 o 
  -9   8  11       44.07      106.68     18.46 o 
  -8   8  11      250.10      224.79     20.42 o 
  -7   8  11       58.33       78.27     16.96 o 
  -6   8  11      387.89      400.90     19.47 o 
  -5   8  11      170.97      217.36     16.41 o 
  -4   8  11      376.55      385.54     18.19 o 
  -3   8  11      158.16      152.72     15.68 o 
  -2   8  11       44.29       12.22     48.78 o 
  -1   8  11      548.03      582.29     20.92 o 
   0   8  11       42.22       52.55     10.20 o 
   1   8  11      519.28      555.90     19.37 o 
   2   8  11       58.09       38.98     14.59 o 
   3   8  11      192.10      183.99     15.91 o 
   4   8  11      333.60      300.06     17.82 o 
   5   8  11      190.79      186.86     16.37 o 
   6   8  11      391.42      421.41     18.69 o 
   7   8  11       53.50       48.00     55.34 o 
   8   8  11      231.27      192.20     19.51 o 
   9   8  11       40.36       37.61     18.14 o 
  -8   9  11      167.53      187.73     19.92 o 
  -7   9  11      217.42      227.53     19.24 o 
  -6   9  11       26.57       18.51     15.77 o 
  -5   9  11      247.67      225.43     17.73 o 
  -4   9  11      103.74       47.59     57.53 o 
  -3   9  11      871.75      889.42     23.98 o 
  -2   9  11      217.85      226.71     16.37 o 
  -1   9  11      977.27     1002.16     28.58 o 
   0   9  11       27.57       21.94     33.20 o 
   1   9  11     1009.80      981.19     32.96 o 
   2   9  11      225.46      256.57     16.73 o 
   3   9  11      888.29      825.51     29.63 o 
   4   9  11       83.15       56.94     53.75 o 
   5   9  11      272.61      275.31     17.82 o 
   6   9  11       26.54       54.80     52.84 o 
   7   9  11      207.77      193.38     18.74 o 
   8   9  11      143.84      132.30     19.01 o 
  -8  10  11       33.00       43.13     17.64 o 
  -7  10  11       31.54       37.15     17.14 o 
  -6  10  11       20.98       38.52     43.86 o 
  -5  10  11      552.40      537.71     21.97 o 
  -4  10  11       20.36       12.17     48.73 o 
  -3  10  11      504.61      526.95     19.51 o 
  -2  10  11      700.67      749.19     25.48 o 
  -1  10  11      131.92       13.54     54.16 o 
   0  10  11      478.50      473.31     13.46 o 
   1  10  11      112.87      155.18     15.09 o 
   2  10  11      761.41      769.57     26.21 o 
   3  10  11      559.72      516.65     20.38 o 
   4  10  11        7.78       11.58     14.22 o 
   5  10  11      485.99      468.60     20.42 o 
   6  10  11       38.45       35.15     54.20 o 
   7  10  11       20.06       32.87     56.53 o 
   8  10  11       26.10        4.47     17.82 o 
  -7  11  11       84.26       95.19     18.05 o 
  -6  11  11        4.58       31.41     52.84 o 
  -5  11  11      104.03       16.78     67.15 o 
  -4  11  11      241.87      278.72     18.19 o 
  -3  11  11      349.69      370.99     18.92 o 
  -2  11  11      930.15     1013.69     32.60 o 
  -1  11  11        7.21       11.49     46.00 o 
   0  11  11      629.86      648.80     44.36 o 
   1  11  11       14.99       13.81     55.21 o 
   2  11  11     1014.44     1077.06     35.60 o 
   3  11  11      364.71      355.63     19.15 o 
   4  11  11      233.62      237.74     17.73 o 
   5  11  11      134.68      105.44     17.64 o 
   6  11  11        2.62       36.84     49.55 o 
   7  11  11       83.68       99.34     17.92 o 
  -6  12  11       40.35       15.41     61.73 o 
  -5  12  11      165.17      147.70     18.65 o 
  -4  12  11       78.56       97.69     16.87 o 
  -3  12  11      157.11      162.57     17.37 o 
  -2  12  11      473.30      460.71     20.70 o 
  -1  12  11       33.07       13.49     53.88 o 
   0  12  11        7.68       13.50     38.09 o 
   1  12  11       33.82       63.23     15.41 o 
   2  12  11      451.14      437.05     20.20 o 
   3  12  11      180.85      191.42     17.78 o 
   4  12  11       55.30       63.41     16.73 o 
   5  12  11      160.09      150.39     17.82 o 
   6  12  11       40.19       62.73     59.36 o 
  -5  13  11      165.27      165.39     20.20 o 
  -4  13  11       66.83       15.96     63.78 o 
  -3  13  11      549.40      580.52     24.02 o 
  -2  13  11      142.87      134.76     18.51 o 
  -1  13  11      138.13      130.93     17.60 o 
   0  13  11      144.79      165.31     20.38 o 
   1  13  11      120.58       87.67     18.10 o 
   2  13  11      163.38      140.82     18.01 o 
   3  13  11      551.74      547.33     23.43 o 
   4  13  11       76.51       14.77     59.08 o 
   5  13  11      140.93      137.54     18.37 o 
  -4  14  11       44.85       50.06     18.33 o 
  -3  14  11      110.41      123.59     18.60 o 
  -2  14  11       74.00       85.39     17.69 o 
  -1  14  11       59.90       15.45     61.77 o 
   0  14  11      137.47      123.98     27.88 o 
   1  14  11       57.91       45.72     16.78 o 
   2  14  11       53.18       42.35     60.45 o 
   3  14  11      100.18      147.39     18.51 o 
   4  14  11       38.92       48.19     18.65 o 
  -2  15  11      109.89      121.90     18.65 o 
  -1  15  11        9.83       13.27     52.93 o 
   0  15  11        0.71       13.68     38.49 o 
   1  15  11       25.07       55.85     16.37 o 
   2  15  11      107.85       89.08     18.65 o 
   0   0  12      965.04      949.88     19.56 o 
   1   0  12       15.01        5.04     12.38 o 
   2   0  12      254.44      211.20     16.02 o 
   3   0  12       28.23       42.56     10.10 o 
   4   0  12      141.20      159.66     11.37 o 
   5   0  12      541.34      536.88     14.36 o 
   6   0  12        0.01       13.25     37.28 o 
   7   0  12       20.05       28.88     15.44 o 
   8   0  12        0.29       15.76     15.00 o 
   9   0  12       61.56       78.05     37.54 o 
  10   0  12       15.07       45.53     44.11 o 
 -10   1  12       72.83       45.18     21.52 o 
  -9   1  12       98.81       53.47     20.06 o 
  -8   1  12      169.31      185.95     18.55 o 
  -7   1  12      679.82      725.26     23.20 o 
  -6   1  12      414.29      437.83     19.83 o 
  -5   1  12      469.86      487.70     20.24 o 
  -4   1  12      715.91      771.35     24.16 o 
  -3   1  12      714.49      719.74     23.11 o 
  -2   1  12      474.52      499.69     17.78 o 
  -1   1  12     1249.87     1226.36     39.62 o 
   0   1  12      608.40      601.09     27.63 o 
   1   1  12     1148.56     1122.42     38.66 o 
   2   1  12      507.38      533.74     17.78 o 
   3   1  12      631.08      637.14     21.97 o 
   4   1  12      815.90      845.75     31.36 o 
   5   1  12      446.05      447.40     19.92 o 
   6   1  12      403.62      422.87     19.47 o 
   7   1  12      670.93      695.31     28.58 o 
   8   1  12      179.23      195.71     17.92 o 
   9   1  12      107.77      125.41     19.24 o 
  10   1  12       66.37       17.10     68.43 o 
 -10   2  12        3.37       19.06     76.31 o 
  -9   2  12      288.09      270.75     22.75 o 
  -8   2  12        9.61       40.12     59.31 o 
  -7   2  12      222.78      229.76     18.96 o 
  -6   2  12       13.60       28.95     15.23 o 
  -5   2  12      438.29      436.69     19.88 o 
  -4   2  12      343.27      372.09     18.46 o 
  -3   2  12      279.20      320.76     17.19 o 
  -2   2  12      330.83      311.23     16.14 o 
  -1   2  12      807.69      775.18     22.34 o 
   0   2  12      272.62      253.62     10.72 o 
   1   2  12      845.09      810.33     26.90 o 
   2   2  12      342.78      338.17     16.18 o 
   3   2  12      267.84      281.60     16.23 o 
   4   2  12      301.31      292.13     17.60 o 
   5   2  12      482.66      508.90     19.79 o 
   6   2  12        2.26       12.95     51.70 o 
   7   2  12      203.53      213.26     18.46 o 
   8   2  12       16.98       17.05     16.50 o 
   9   2  12      309.37      283.83     21.47 o 
  10   2  12        9.77       14.72     58.99 o 
  -9   3  12       22.19       13.81     19.51 o 
  -8   3  12      293.25      318.34     20.61 o 
  -7   3  12      132.00      144.01     17.69 o 
  -6   3  12      808.47      887.41     27.08 o 
  -5   3  12       24.86       13.22     52.97 o 
  -4   3  12       70.68       55.66     15.32 o 
  -3   3  12      781.27      831.25     28.31 o 
  -2   3  12       39.53       55.80     14.27 o 
  -1   3  12     2279.48     2259.70     71.03 o 
   0   3  12      230.10      218.60     10.60 o 
   1   3  12     2195.45     2030.71     67.83 o 
   2   3  12       24.67       55.85     53.20 o 
   3   3  12      750.86      730.14     22.98 o 
   4   3  12       91.87       93.59     15.18 o 
   5   3  12        7.49       13.36     53.52 o 
   6   3  12      812.75      867.49     27.72 o 
   7   3  12      122.63       51.20     59.13 o 
   8   3  12      312.42      312.37     20.20 o 
   9   3  12       24.82       15.68     62.87 o 
  -9   4  12       29.73       44.22     57.08 o 
  -8   4  12      359.92      436.05     23.25 o 
  -7   4  12       38.56       40.44     16.96 o 
  -6   4  12      774.81      801.75     26.03 o 
  -5   4  12      116.14       15.18     60.86 o 
  -4   4  12     1847.47     1844.40     57.30 o 
  -3   4  12       52.96       66.79     14.59 o 
  -2   4  12      457.34      456.20     18.33 o 
  -1   4  12     1203.55     1162.22     40.16 o 
   0   4  12      104.79       67.79     31.32 o 
   1   4  12     1231.16     1188.29     33.83 o 
   2   4  12      477.37      443.02     18.24 o 
   3   4  12       89.77       55.94     55.16 o 
   4   4  12     1770.35     1749.35     56.85 o 
   5   4  12      116.46       33.37     55.62 o 
   6   4  12      722.93      712.90     23.30 o 
   7   4  12       40.47       60.04     54.89 o 
   8   4  12      386.54      394.11     23.25 o 
   9   4  12       40.32       16.37     65.46 o 
  -9   5  12       95.31       68.97     69.66 o 
  -8   5  12       73.55       41.39     60.13 o 
  -7   5  12      205.05      219.37     18.78 o 
  -6   5  12      463.37      438.37     20.56 o 
  -5   5  12      108.14      106.13     15.96 o 
  -4   5  12      274.99      288.85     17.69 o 
  -3   5  12      355.22      386.90     18.46 o 
  -2   5  12      155.28      146.66     15.86 o 
  -1   5  12      221.32      214.58     16.32 o 
   0   5  12      454.98      479.41     23.66 o 
   1   5  12      302.20      298.05     16.78 o 
   2   5  12      184.44      163.62     15.77 o 
   3   5  12      456.66      426.06     18.96 o 
   4   5  12      252.41      264.82     17.05 o 
   5   5  12       67.94       33.96     51.88 o 
   6   5  12      446.78      421.64     20.24 o 
   7   5  12      206.67      185.45     17.96 o 
   8   5  12       59.54       64.32     18.01 o 
   9   5  12      100.69       50.15     19.92 o 
  -9   6  12      322.07      348.25     23.39 o 
  -8   6  12      230.85      191.88     21.15 o 
  -7   6  12      404.55      432.68     21.11 o 
  -6   6  12      183.15      217.50     17.51 o 
  -5   6  12      623.54      634.54     21.43 o 
  -4   6  12      731.89      722.84     21.93 o 
  -3   6  12      506.40      524.85     19.74 o 
  -2   6  12      528.21      527.77     19.65 o 
  -1   6  12      324.59      363.34     17.41 o 
   0   6  12      973.61      952.55     21.23 o 
   1   6  12      304.30      313.37     16.82 o 
   2   6  12      462.27      445.03     18.78 o 
   3   6  12      500.35      520.34     19.42 o 
   4   6  12      758.40      763.01     23.30 o 
   5   6  12      644.90      651.18     22.84 o 
   6   6  12      152.16      123.82     17.00 o 
   7   6  12      411.49      373.87     20.70 o 
   8   6  12      241.48      214.49     20.83 o 
   9   6  12      319.13      309.77     22.89 o 
  -8   7  12       40.63       37.38     18.55 o 
  -7   7  12      222.73      249.37     20.06 o 
  -6   7  12      175.80      159.92     16.87 o 
  -5   7  12      206.33      207.24     16.59 o 
  -4   7  12      452.24      458.89     19.33 o 
  -3   7  12      478.06      502.06     19.42 o 
  -2   7  12       84.52       36.88     55.57 o 
  -1   7  12       89.39       78.87     15.00 o 
   0   7  12      302.03      291.92     12.41 o 
   1   7  12      106.83      102.80     14.95 o 
   2   7  12      114.68      112.51     15.18 o 
   3   7  12      533.31      518.56     19.42 o 
   4   7  12      449.50      402.59     18.74 o 
   5   7  12      207.80      222.88     16.78 o 
   6   7  12      159.47      113.15     16.73 o 
   7   7  12      238.46      223.84     19.69 o 
   8   7  12       33.24       15.59     62.46 o 
  -8   8  12        3.00       14.91     59.63 o 
  -7   8  12      104.21       89.26     18.51 o 
  -6   8  12      131.57      141.87     17.19 o 
  -5   8  12      428.69      416.45     20.10 o 
  -4   8  12      304.78      359.69     18.14 o 
  -3   8  12      240.37      263.95     16.73 o 
  -2   8  12      219.29      255.34     16.59 o 
  -1   8  12      279.72      286.06     16.82 o 
   0   8  12      599.98      617.68     14.62 o 
   1   8  12      308.60      300.88     17.28 o 
   2   8  12      295.99      282.55     17.28 o 
   3   8  12      178.03      180.94     16.00 o 
   4   8  12      311.14      321.85     18.33 o 
   5   8  12      364.68      330.15     19.15 o 
   6   8  12      140.19      132.71     16.55 o 
   7   8  12      113.48      111.23     18.10 o 
   8   8  12        1.50       54.57     56.76 o 
  -8   9  12       49.55       14.50     58.03 o 
  -7   9  12       77.78       81.10     17.37 o 
  -6   9  12       77.72      113.01     17.73 o 
  -5   9  12      230.17      210.34     18.10 o 
  -4   9  12      466.28      542.82     20.97 o 
  -3   9  12      145.50      167.49     16.09 o 
  -2   9  12      767.11      797.47     29.31 o 
  -1   9  12       13.37       11.99     47.91 o 
   0   9  12     1259.09     1258.13     50.90 o 
   1   9  12       23.24       13.68     54.66 o 
   2   9  12      777.34      735.88     24.89 o 
   3   9  12      165.91      133.57     17.19 o 
   4   9  12      531.51      535.48     20.83 o 
   5   9  12      229.90      246.81     18.05 o 
   6   9  12       64.91       16.18     64.73 o 
   7   9  12       68.10       30.41     17.92 o 
   8   9  12       55.19       17.00     68.06 o 
  -7  10  12        4.30       15.27     61.18 o 
  -6  10  12      103.69      116.61     18.01 o 
  -5  10  12        1.01       14.41     57.58 o 
  -4  10  12      292.85      307.76     18.37 o 
  -3  10  12        9.43       13.49     54.07 o 
  -2  10  12      193.29      195.12     17.05 o 
  -1  10  12      276.32      278.27     17.55 o 
   0  10  12        3.08       21.39     13.91 o 
   1  10  12      291.82      268.33     18.14 o 
   2  10  12      224.48      195.75     17.05 o 
   3  10  12        7.01       12.95     51.97 o 
   4  10  12      287.41      267.10     18.01 o 
   5  10  12        0.97       13.31     53.11 o 
   6  10  12       81.75       60.50     51.20 o 
   7  10  12        0.50       12.90     51.74 o 
  -6  11  12      116.38      131.52     18.87 o 
  -5  11  12       96.04       96.87     17.41 o 
  -4  11  12       85.83      101.93     17.64 o 
  -3  11  12      464.10      512.36     21.02 o 
  -2  11  12      194.49      208.61     17.87 o 
  -1  11  12      816.82      835.49     26.12 o 
   0  11  12        3.26       13.40     37.89 o 
   1  11  12      831.20      785.94     23.98 o 
   2  11  12      178.27      165.48     17.87 o 
   3  11  12      443.02      465.22     20.15 o 
   4  11  12       72.66       44.36     56.12 o 
   5  11  12       93.12      105.17     17.69 o 
   6  11  12      112.27       16.32     65.28 o 
  -5  12  12       92.77      163.89     19.01 o 
  -4  12  12      136.68       62.59     64.14 o 
  -3  12  12       94.99       93.68     17.96 o 
  -2  12  12       94.45      112.15     17.69 o 
  -1  12  12       39.60       67.79     16.55 o 
   0  12  12       97.54      107.14     11.67 o 
   1  12  12       35.35       15.36     61.36 o 
   2  12  12      103.10      129.24     17.55 o 
   3  12  12       84.42       31.55     60.68 o 
   4  12  12      124.26      141.28     18.05 o 
   5  12  12       86.27       53.25     54.16 o 
  -4  13  12      144.16      170.45     19.10 o 
  -3  13  12       99.04       95.19     18.24 o 
  -2  13  12      370.97      401.86     21.84 o 
  -1  13  12      285.89      265.73     20.20 o 
   0  13  12       83.74       81.08     26.12 o 
   1  13  12      302.38      255.57     20.51 o 
   2  13  12      367.00      373.27     21.61 o 
   3  13  12      104.97       16.55     66.15 o 
   4  13  12      140.36       44.27     67.65 o 
  -3  14  12      135.61      171.37     19.37 o 
  -2  14  12       72.64       58.31     18.74 o 
  -1  14  12       30.27       15.96     63.96 o 
   0  14  12       16.44       15.21     42.99 o 
   1  14  12       21.16       15.09     60.27 o 
   2  14  12       55.89       15.82     63.18 o 
   3  14  12      120.41      118.48     19.10 o 
   1   0  13      161.10      163.44     13.27 o 
   2   0  13      285.25      293.46     12.35 o 
   3   0  13       49.97       66.88     10.77 o 
   4   0  13       80.10       72.44     14.26 o 
   5   0  13       44.21       35.88     36.90 o 
   6   0  13       91.09       36.34     43.14 o 
   7   0  13       83.04       70.39     16.16 o 
   8   0  13       71.07      114.96     30.59 o 
   9   0  13       34.64       87.98     42.74 o 
  -9   1  13       29.86       16.18     64.64 o 
  -8   1  13      135.54      168.90     19.51 o 
  -7   1  13      298.45      278.72     19.83 o 
  -6   1  13      899.98      959.81     29.36 o 
  -5   1  13     1675.88     1667.24     52.11 o 
  -4   1  13      148.30      171.18     16.55 o 
  -3   1  13      529.86      557.36     20.56 o 
  -2   1  13      590.77      601.94     21.11 o 
  -1   1  13      421.91      405.82     18.69 o 
   0   1  13      267.00      267.75     11.80 o 
   1   1  13      394.69      395.02     17.92 o 
   2   1  13      548.34      515.14     19.33 o 
   3   1  13      530.39      537.85     20.01 o 
   4   1  13      176.86      195.89     17.14 o 
   5   1  13     1688.01     1634.42     51.65 o 
   6   1  13      947.50      956.53     26.12 o 
   7   1  13      313.88      355.18     19.47 o 
   8   1  13      129.68       17.46     69.84 o 
   9   1  13       29.01       15.50     62.00 o 
  -9   2  13        0.72       17.10     68.34 o 
  -8   2  13      219.57      242.44     20.88 o 
  -7   2  13       31.42       16.09     64.51 o 
  -6   2  13      314.46      273.25     18.69 o 
  -5   2  13      100.67       90.45     16.32 o 
  -4   2  13      517.32      531.24     20.65 o 
  -3   2  13      558.13      545.78     19.88 o 
  -2   2  13      319.46      295.41     17.55 o 
  -1   2  13      601.20      643.70     23.02 o 
   0   2  13      897.12      918.12     20.75 o 
   1   2  13      573.29      582.39     23.25 o 
   2   2  13      276.41      284.47     16.91 o 
   3   2  13      602.64      587.72     20.92 o 
   4   2  13      423.26      450.82     19.15 o 
   5   2  13       84.57       14.59     58.31 o 
   6   2  13      280.94      267.69     18.14 o 
   7   2  13       43.11       14.04     56.26 o 
   8   2  13      243.38      214.31     20.83 o 
   9   2  13        5.08       15.09     60.36 o 
  -9   3  13       22.47       16.50     66.06 o 
  -8   3  13        8.33       52.15     57.81 o 
  -7   3  13      215.19      240.43     19.24 o 
  -6   3  13      155.62      181.39     17.28 o 
  -5   3  13      322.38      313.78     18.28 o 
  -4   3  13      393.09      442.61     18.96 o 
  -3   3  13      144.87      139.86     16.09 o 
  -2   3  13      872.95      929.86     28.17 o 
  -1   3  13      301.92      316.02     17.64 o 
   0   3  13     1107.72     1088.68     23.47 o 
   1   3  13      262.22      264.14     17.14 o 
   2   3  13      829.86      799.02     25.94 o 
   3   3  13      106.12       76.13     15.86 o 
   4   3  13      348.44      320.57     18.87 o 
   5   3  13      272.66      259.81     17.73 o 
   6   3  13      150.83      160.01     17.28 o 
   7   3  13      199.47      205.24     18.74 o 
   8   3  13       10.60       49.37     53.66 o 
   9   3  13       34.15       33.32     18.83 o 
  -9   4  13      277.58      278.31     23.30 o 
  -8   4  13       26.82       15.77     63.14 o 
  -7   4  13      340.19      343.73     20.74 o 
  -6   4  13       25.97       39.66     15.73 o 
  -5   4  13      907.84      898.63     29.31 o 
  -4   4  13       90.27       32.55     51.29 o 
  -3   4  13      485.12      492.21     19.33 o 
  -2   4  13      437.34      464.91     19.10 o 
  -1   4  13      628.28      642.11     20.88 o 
   0   4  13     1144.78     1147.98     38.57 o 
   1   4  13      629.77      579.88     20.74 o 
   2   4  13      487.85      474.25     19.33 o 
   3   4  13      465.30      412.98     19.06 o 
   4   4  13       91.83       41.39     56.67 o 
   5   4  13      852.89      793.28     26.03 o 
   6   4  13       24.05       14.31     57.21 o 
   7   4  13      331.93      343.00     20.24 o 
   8   4  13       30.69       16.82     67.38 o 
   9   4  13      308.38      352.12     23.16 o 
  -8   5  13       19.46       15.45     61.73 o 
  -7   5  13      102.36      113.42     18.87 o 
  -6   5  13      236.71      232.95     18.51 o 
  -5   5  13      148.87      150.99     16.50 o 
  -4   5  13      256.78      284.74     18.14 o 
  -3   5  13        3.41       13.86     55.53 o 
  -2   5  13      667.26      700.05     21.29 o 
  -1   5  13      118.46      112.37     15.96 o 
   0   5  13      150.29      148.68     11.31 o 
   1   5  13      150.84      159.15     15.77 o 
   2   5  13      793.91      748.74     23.25 o 
   3   5  13        0.00       40.16     48.10 o 
   4   5  13      267.88      295.82     17.64 o 
   5   5  13      136.62      145.97     16.18 o 
   6   5  13      224.44      225.75     18.24 o 
   7   5  13       77.17       84.70     17.55 o 
   8   5  13       16.34       14.86     59.45 o 
  -8   6  13      285.26      315.88     21.93 o 
  -7   6  13      164.07      189.01     20.01 o 
  -6   6  13      133.51      136.03     17.64 o 
  -5   6  13      238.32      256.16     18.01 o 
  -4   6  13      818.73      826.92     27.40 o 
  -3   6  13      411.61      375.64     18.33 o 
  -2   6  13      400.42      414.26     18.37 o 
  -1   6  13      673.84      713.82     23.71 o 
   0   6  13      527.61      561.49     14.39 o 
   1   6  13      644.23      652.23     21.97 o 
   2   6  13      427.46      394.84     19.15 o 
   3   6  13      395.76      370.22     18.24 o 
   4   6  13      846.15      806.82     24.25 o 
   5   6  13      226.92      201.50     17.69 o 
   6   6  13      140.80      127.60     17.10 o 
   7   6  13      166.82       37.47     69.11 o 
   8   6  13      278.81      258.53     21.38 o 
  -8   7  13       21.64       31.00     19.19 o 
  -7   7  13      112.43      118.26     19.06 o 
  -6   7  13      137.88      169.63     18.69 o 
  -5   7  13      170.29      193.61     17.05 o 
  -4   7  13       22.34       31.18     52.61 o 
  -3   7  13      199.03      217.96     17.19 o 
  -2   7  13      411.07      435.77     18.51 o 
  -1   7  13      228.67      237.74     16.64 o 
   0   7  13      368.17      363.56     25.71 o 
   1   7  13      258.01      247.72     17.51 o 
   2   7  13      453.63      412.62     18.96 o 
   3   7  13      221.28      203.87     16.82 o 
   4   7  13        8.73       14.04     56.30 o 
   5   7  13      189.55      194.80     17.14 o 
   6   7  13      132.71      122.40     18.28 o 
   7   7  13       99.60       91.04     18.28 o 
   8   7  13       24.16       61.68     62.96 o 
  -7   8  13        9.95       14.86     59.45 o 
  -6   8  13       55.62       15.41     61.59 o 
  -5   8  13      224.01      221.47     17.14 o 
  -4   8  13       93.59       83.97     16.59 o 
  -3   8  13      114.80       85.25     16.23 o 
  -2   8  13       25.09       30.09     56.35 o 
  -1   8  13       67.58       68.43     15.18 o 
   0   8  13      235.95      254.07     12.26 o 
   1   8  13       99.52       46.04     60.18 o 
   2   8  13       39.51       14.09     56.35 o 
   3   8  13      119.11      105.58     15.64 o 
   4   8  13       89.27       15.32     61.36 o 
   5   8  13      228.24      205.46     17.96 o 
   6   8  13       63.67       41.49     53.57 o 
   7   8  13       11.42       59.04     52.52 o 
  -7   9  13       35.68       15.77     63.09 o 
  -6   9  13      224.14      235.92     20.47 o 
  -5   9  13      242.78      259.12     20.01 o 
  -4   9  13      164.43      193.84     17.69 o 
  -3   9  13      581.19      580.38     22.02 o 
  -2   9  13      224.93      260.58     17.82 o 
  -1   9  13      595.65      608.64     21.70 o 
   0   9  13       30.84       27.81     37.99 o 
   1   9  13      589.97      634.49     23.66 o 
   2   9  13      239.76      286.43     18.01 o 
   3   9  13      661.80      635.86     21.84 o 
   4   9  13      164.38      161.38     17.05 o 
   5   9  13      249.35      237.79     20.24 o 
   6   9  13      219.45      184.72     19.24 o 
   7   9  13       35.37       35.42     54.30 o 
  -6  10  13       17.56       16.64     66.56 o 
  -5  10  13      177.59      181.58     19.60 o 
  -4  10  13       12.67       13.95     55.89 o 
  -3  10  13      185.48      202.36     17.37 o 
  -2  10  13       14.98       13.68     54.66 o 
  -1  10  13      109.97       95.46     16.37 o 
   0  10  13      260.49      272.41     12.91 o 
   1  10  13      127.52       50.33     61.68 o 
   2  10  13       25.85       13.49     53.98 o 
   3  10  13      216.86      230.86     17.37 o 
   4  10  13       13.28       31.50     54.20 o 
   5  10  13      155.85       17.00     67.88 o 
   6  10  13       14.01       14.95     59.77 o 
  -5  11  13      148.59      141.05     19.19 o 
  -4  11  13       75.49       15.27     61.18 o 
  -3  11  13       82.15      110.64     17.96 o 
  -2  11  13      554.83      568.16     24.62 o 
  -1  11  13      221.36      212.58     19.51 o 
   0  11  13      706.91      735.10     28.33 o 
   1  11  13      198.09      207.15     19.37 o 
   2  11  13      596.88      588.77     24.53 o 
   3  11  13       73.14       31.87     59.13 o 
   4  11  13       68.65       81.33     17.28 o 
   5  11  13      134.39      130.61     18.74 o 
  -4  12  13       35.18       14.68     58.67 o 
  -3  12  13       90.74      120.58     18.42 o 
  -2  12  13       14.29       31.91     57.12 o 
  -1  12  13       69.40       76.41     17.46 o 
   0  12  13       15.50       48.15     16.33 o 
   1  12  13       64.12       14.86     59.45 o 
   2  12  13       14.49       19.56     17.05 o 
   3  12  13       87.88       64.69     17.96 o 
   4  12  13       26.27       14.91     59.63 o 
  -3  13  13      179.00      145.38     19.97 o 
  -2  13  13      139.70      168.68     19.65 o 
  -1  13  13       99.75      103.17     18.83 o 
   0  13  13      148.58       17.15     48.49 o 
   1  13  13      110.76      112.60     19.51 o 
   2  13  13      155.74      170.04     19.56 o 
   3  13  13      174.65      150.85     19.47 o 
   0  14  13       85.80       45.92     43.66 o 
   0   0  14       13.39       11.45     32.27 o 
   1   0  14       34.70       50.02     10.55 o 
   2   0  14       61.26       22.59     36.84 o 
   3   0  14     1447.53     1440.25     30.28 o 
   4   0  14      184.34      118.18     56.46 o 
   5   0  14      529.64      508.75     18.94 o 
   6   0  14       27.56       36.35     39.27 o 
   7   0  14      137.40      152.38     13.80 o 
   8   0  14       36.52       50.21     43.98 o 
  -8   1  14       44.50       15.64     62.41 o 
  -7   1  14      177.60      184.04     20.65 o 
  -6   1  14      402.14      405.28     21.15 o 
  -5   1  14      830.61      824.82     30.64 o 
  -4   1  14      576.69      570.94     21.88 o 
  -3   1  14      448.91      462.31     19.69 o 
  -2   1  14      611.72      654.19     21.29 o 
  -1   1  14      116.43       96.78     15.14 o 
   0   1  14       29.38       44.08     13.70 o 
   1   1  14      113.21      116.93     15.68 o 
   2   1  14      562.75      521.34     20.65 o 
   3   1  14      383.94      380.61     18.96 o 
   4   1  14      554.88      562.33     20.70 o 
   5   1  14      818.14      825.14     25.99 o 
   6   1  14      386.59      366.16     20.06 o 
   7   1  14      177.70      207.93     19.69 o 
   8   1  14       43.58       16.32     65.46 o 
  -8   2  14       29.67       30.36     19.06 o 
  -7   2  14      151.53      147.07     20.01 o 
  -6   2  14       81.45       75.77     17.00 o 
  -5   2  14      182.63      169.77     17.28 o 
  -4   2  14      278.16      290.53     18.19 o 
  -3   2  14      630.05      588.40     21.34 o 
  -2   2  14       71.63      105.49     15.50 o 
  -1   2  14      113.22      122.72     15.32 o 
   0   2  14      628.66      653.45     16.21 o 
   1   2  14      143.06      151.22     15.50 o 
   2   2  14       87.18       13.86     55.53 o 
   3   2  14      550.42      531.10     20.74 o 
   4   2  14      256.80      281.69     18.33 o 
   5   2  14      163.95      156.37     17.05 o 
   6   2  14      100.19       16.59     66.28 o 
   7   2  14      166.45      178.43     19.65 o 
   8   2  14       31.11       17.64     70.66 o 
  -8   3  14       50.15       17.05     68.20 o 
  -7   3  14       59.48       17.00     68.06 o 
  -6   3  14      141.95      101.07     18.87 o 
  -5   3  14      279.34      262.08     19.19 o 
  -4   3  14      109.21      107.41     16.09 o 
  -3   3  14     1337.18     1520.27     49.05 o 
  -2   3  14      693.05      691.07     22.20 o 
  -1   3  14      376.51      363.88     18.42 o 
   0   3  14       64.67       66.41     10.85 o 
   1   3  14      470.95      463.22     19.51 o 
   2   3  14      663.61      659.25     21.61 o 
   3   3  14     1248.72     1354.14     41.94 o 
   4   3  14      126.22      126.37     16.14 o 
   5   3  14      280.13      291.12     18.46 o 
   6   3  14      144.78      131.48     17.96 o 
   7   3  14       49.42       15.32     18.01 o 
   8   3  14       40.78       59.40     18.46 o 
  -8   4  14       87.43       16.50     66.06 o 
  -7   4  14       31.33       16.64     66.51 o 
  -6   4  14      277.96      340.04     20.24 o 
  -5   4  14      137.92      127.01     17.14 o 
  -4   4  14      969.11      964.41     31.36 o 
  -3   4  14      130.88      137.99     16.64 o 
  -2   4  14      409.29      441.52     18.83 o 
  -1   4  14      711.23      723.85     21.65 o 
   0   4  14      186.95      185.20     11.80 o 
   1   4  14      727.30      697.77     22.79 o 
   2   4  14      404.68      391.69     19.47 o 
   3   4  14      153.25      138.18     16.55 o 
   4   4  14      944.07      903.46     27.44 o 
   5   4  14      144.36       47.14     59.17 o 
   6   4  14      262.38      276.86     19.15 o 
   7   4  14       33.95       14.41     57.62 o 
   8   4  14      114.78       79.92     20.29 o 
  -8   5  14        0.03       14.36     57.40 o 
  -7   5  14       22.42       47.91     66.06 o 
  -6   5  14       82.91       92.59     18.05 o 
  -5   5  14      126.92      146.25     17.19 o 
  -4   5  14      211.66      209.80     17.60 o 
  -3   5  14      410.79      414.80     19.47 o 
  -2   5  14       21.82       12.54     49.96 o 
  -1   5  14      464.62      500.33     19.69 o 
   0   5  14       94.99       75.78     11.05 o 
   1   5  14      564.76      535.79     20.38 o 
   2   5  14       30.14       13.27     53.02 o 
   3   5  14      462.13      478.95     20.29 o 
   4   5  14      185.39      193.84     17.69 o 
   5   5  14       88.99      104.49     16.46 o 
   6   5  14       59.69       60.22     61.27 o 
   7   5  14       17.67       29.45     55.12 o 
   8   5  14        1.24       13.68     54.66 o 
  -8   6  14      133.29      155.55     20.61 o 
  -7   6  14       64.53       46.27     18.65 o 
  -6   6  14      220.00      204.14     19.97 o 
  -5   6  14      134.92      145.97     17.28 o 
  -4   6  14      316.03      316.47     18.96 o 
  -3   6  14      342.17      339.58     19.01 o 
  -2   6  14      241.14      259.26     17.55 o 
  -1   6  14      233.05      209.34     17.32 o 
   0   6  14      245.33      241.02     12.33 o 
   1   6  14      216.01      200.27     16.87 o 
   2   6  14      263.37      241.25     17.10 o 
   3   6  14      367.72      357.14     18.87 o 
   4   6  14      319.21      300.65     18.74 o 
   5   6  14      164.61      159.10     17.73 o 
   6   6  14      212.67      214.76     19.19 o 
   7   6  14       84.74       84.66     18.19 o 
  -7   7  14        2.76       15.45     61.68 o 
  -6   7  14      102.99      117.39     19.47 o 
  -5   7  14       92.54      100.93     18.37 o 
  -4   7  14      745.10      763.01     24.53 o 
  -3   7  14      108.11      109.64     16.14 o 
  -2   7  14      211.15      257.16     17.32 o 
  -1   7  14      147.01      149.53     16.18 o 
   0   7  14      278.19      301.14     12.92 o 
   1   7  14      141.00      152.72     16.46 o 
   2   7  14      202.17      203.00     17.41 o 
   3   7  14      133.03       66.70     58.35 o 
   4   7  14      761.34      718.69     26.58 o 
   5   7  14       76.64       14.91     59.63 o 
   6   7  14      109.51      140.09     18.19 o 
   7   7  14        0.83       13.90     55.57 o 
  -7   8  14       76.38       35.33     69.11 o 
  -6   8  14       39.54       43.03     64.69 o 
  -5   8  14      126.13       86.71     19.51 o 
  -4   8  14      140.10      153.63     17.82 o 
  -3   8  14      111.54      125.73     15.86 o 
  -2   8  14       79.59       95.83     15.36 o 
  -1   8  14      169.15      191.93     16.50 o 
   0   8  14        0.78       30.39     35.32 o 
   1   8  14      188.66      205.60     17.55 o 
   2   8  14       97.10       15.50     61.91 o 
   3   8  14      103.47      134.85     15.91 o 
   4   8  14      138.02      155.41     17.05 o 
   5   8  14      134.46      147.39     18.69 o 
   6   8  14       40.00       16.50     66.06 o 
   7   8  14       87.91       57.44     68.70 o 
  -6   9  14       17.49       15.27     61.09 o 
  -5   9  14      127.94       16.23     65.05 o 
  -4   9  14       99.25       53.61     63.82 o 
  -3   9  14       76.94       38.70     55.25 o 
  -2   9  14      471.38      476.67     21.06 o 
  -1   9  14       84.28       15.18     60.63 o 
   0   9  14      868.99      871.01     18.98 o 
   1   9  14      104.03      121.45     16.91 o 
   2   9  14      468.44      434.82     20.88 o 
   3   9  14       77.25       77.73     17.05 o 
   4   9  14      102.12       41.67     62.59 o 
   5   9  14      123.69       97.60     19.24 o 
   6   9  14       11.88       45.45     54.71 o 
  -5  10  14       72.81       63.60     18.83 o 
  -4  10  14      144.69      153.63     18.92 o 
  -3  10  14       34.70       15.04     60.04 o 
  -2  10  14      114.08      104.31     18.69 o 
  -1  10  14      168.01      180.48     18.28 o 
   0  10  14       37.25       44.11     41.72 o 
   1  10  14      190.92      141.50     19.28 o 
   2  10  14      144.36      137.22     17.96 o 
   3  10  14       22.88       13.17     52.84 o 
   4  10  14      155.85       81.51     68.29 o 
   5  10  14       58.43       40.07     63.00 o 
  -4  11  14      109.93       89.63     19.42 o 
  -3  11  14      323.59      341.91     21.65 o 
  -2  11  14      194.34      170.32     19.51 o 
  -1  11  14      102.58      129.61     18.65 o 
   0  11  14       12.31       36.87     15.72 o 
   1  11  14      134.88      127.19     19.56 o 
   2  11  14      180.71      163.75     19.65 o 
   3  11  14      312.80      288.94     21.15 o 
   4  11  14       90.21       15.55     62.23 o 
  -3  12  14       26.31       15.09     60.36 o 
  -2  12  14       61.65       36.93     18.24 o 
  -1  12  14       12.44       14.86     59.31 o 
   0  12  14      121.47      111.58     41.74 o 
   1  12  14       15.92       14.04     56.21 o 
   2  12  14       54.26       46.50     18.37 o 
   3  12  14       26.72       15.04     60.13 o 
  -1  13  14      278.12      284.15     22.06 o 
   0  13  14       80.19       54.31     18.88 o 
   1  13  14      284.77      273.62     22.25 o 
   1   0  15       31.66       12.24     34.57 o 
   2   0  15      825.85      865.19     21.10 o 
   3   0  15       97.23       94.69     11.64 o 
   4   0  15      887.72      884.84     20.32 o 
   5   0  15        2.99       22.25     14.96 o 
   6   0  15      120.68      127.64     13.64 o 
   7   0  15        2.72        7.38     18.29 o 
   8   0  15       93.86      103.31     48.69 o 
  -8   1  15       20.28       17.96     71.80 o 
  -7   1  15       73.64      115.98     19.28 o 
  -6   1  15      271.57      258.21     21.47 o 
  -5   1  15      291.66      313.01     19.88 o 
  -4   1  15       55.46       15.77     63.09 o 
  -3   1  15      360.71      409.65     19.51 o 
  -2   1  15      176.56      158.10     16.82 o 
  -1   1  15      257.60      220.14     17.28 o 
   0   1  15       31.13       12.59     35.57 o 
   1   1  15      187.98      216.04     16.09 o 
   2   1  15      162.60      162.11     16.73 o 
   3   1  15      341.57      353.53     19.28 o 
   4   1  15       78.12       15.50     61.95 o 
   5   1  15      289.01      262.27     19.97 o 
   6   1  15      269.37      260.44     20.65 o 
   7   1  15       71.47       90.95     18.01 o 
   8   1  15       26.82       59.99     69.20 o 
  -8   2  15      104.89       36.84     69.70 o 
  -7   2  15       96.21       88.26     20.01 o 
  -6   2  15       42.07       40.16     18.24 o 
  -5   2  15      209.89      211.16     18.83 o 
  -4   2  15      139.03      172.69     17.46 o 
  -3   2  15      517.12      540.63     21.34 o 
  -2   2  15      107.42      128.65     16.27 o 
  -1   2  15      113.71       14.41     57.62 o 
   0   2  15        3.21       23.50     35.41 o 
   1   2  15      135.07      148.53     15.77 o 
   2   2  15       81.76       47.50     58.22 o 
   3   2  15      504.32      482.00     21.11 o 
   4   2  15      153.73      157.87     17.51 o 
   5   2  15      172.78      197.76     17.64 o 
   6   2  15       68.80       85.25     17.96 o 
   7   2  15       89.15       60.08     19.28 o 
   8   2  15       81.94       81.83     20.20 o 
  -8   3  15       67.22       65.56     19.47 o 
  -7   3  15       48.31       15.64     62.55 o 
  -6   3  15      154.32      176.01     19.74 o 
  -5   3  15       70.67       35.10     65.69 o 
  -4   3  15      400.01      483.69     21.34 o 
  -3   3  15      330.81      293.50     19.10 o 
  -2   3  15      451.20      516.83     20.70 o 
  -1   3  15      461.76      437.23     19.42 o 
   0   3  15      238.12      239.56     11.99 o 
   1   3  15      448.18      451.64     19.65 o 
   2   3  15      407.76      449.72     19.56 o 
   3   3  15      300.62      308.68     18.28 o 
   4   3  15      340.94      387.00     20.01 o 
   5   3  15       56.99       15.64     62.55 o 
   6   3  15      133.51      143.51     19.56 o 
   7   3  15       55.43       41.03     63.18 o 
   8   3  15       72.02       77.41     63.96 o 
  -7   4  15      141.86      161.70     20.42 o 
  -6   4  15       16.15       16.18     64.60 o 
  -5   4  15      192.27      202.50     18.46 o 
  -4   4  15      102.16      115.57     17.78 o 
  -3   4  15      325.38      308.99     18.83 o 
  -2   4  15      173.08      181.49     17.41 o 
  -1   4  15      337.32      323.17     18.33 o 
   0   4  15      540.53      509.40     19.88 o 
   1   4  15      343.89      291.58     18.69 o 
   2   4  15      192.64      221.74     17.10 o 
   3   4  15      304.38      266.60     19.37 o 
   4   4  15      119.42      112.88     17.96 o 
   5   4  15      161.08      173.78     17.64 o 
   6   4  15       16.45       34.19     63.41 o 
   7   4  15      151.69      147.80     19.15 o 
  -7   5  15       38.30       10.62     19.15 o 
  -6   5  15       45.98       41.80     18.69 o 
  -5   5  15       91.13       58.67     64.60 o 
  -4   5  15      564.41      656.33     23.75 o 
  -3   5  15      176.33      172.87     18.05 o 
  -2   5  15      330.68      341.23     19.88 o 
  -1   5  15       27.92        3.87     15.45 o 
   0   5  15      707.87      733.10     52.59 o 
   1   5  15       22.76       13.22     52.93 o 
   2   5  15      359.32      377.74     19.15 o 
   3   5  15      180.76      163.89     17.46 o 
   4   5  15      579.25      622.59     23.43 o 
   5   5  15       73.23       83.11     18.10 o 
   6   5  15       44.92       36.84     18.33 o 
   7   5  15       31.55       10.44     17.92 o 
  -7   6  15      121.71      160.79     20.06 o 
  -6   6  15        2.91       15.82     63.28 o 
  -5   6  15      252.79      280.64     20.10 o 
  -4   6  15      154.68       61.36     65.60 o 
  -3   6  15      117.26      148.07     16.46 o 
  -2   6  15      113.04       40.98     59.90 o 
  -1   6  15       16.75       13.77     54.98 o 
   0   6  15      213.29      187.54     11.99 o 
   1   6  15       20.73       12.54     50.15 o 
   2   6  15      111.87       14.77     59.08 o 
   3   6  15      142.22      128.01     16.82 o 
   4   6  15      155.37      108.18     18.01 o 
   5   6  15      289.04      279.55     20.97 o 
   6   6  15       10.37       70.02     56.57 o 
   7   6  15      129.47      125.14     20.29 o 
  -6   7  15       22.81       17.92     71.62 o 
  -5   7  15       73.13       85.48     18.10 o 
  -4   7  15        4.32       14.91     59.58 o 
  -3   7  15      330.25      349.07     20.20 o 
  -2   7  15       40.69       17.19     15.96 o 
  -1   7  15      246.15      293.72     18.37 o 
   0   7  15      184.55      187.06     16.98 o 
   1   7  15      215.88      222.92     17.82 o 
   2   7  15       42.14       39.39     16.09 o 
   3   7  15      326.84      344.33     19.51 o 
   4   7  15        2.96       13.27     53.02 o 
   5   7  15       82.03      101.43     18.37 o 
   6   7  15       16.51       45.91     59.26 o 
  -6   8  15       76.93       76.31     19.42 o 
  -5   8  15       80.46       79.05     18.51 o 
  -4   8  15       99.64       17.10     68.34 o 
  -3   8  15       14.62       13.13     52.61 o 
  -2   8  15       86.44       79.82     17.96 o 
  -1   8  15        2.71       14.50     58.03 o 
   0   8  15      262.28      237.35     13.44 o 
   1   8  15        0.28       14.18     56.71 o 
   2   8  15       79.66       36.15     59.90 o 
   3   8  15       19.97       15.00     60.04 o 
   4   8  15      114.75      155.27     18.92 o 
   5   8  15       78.24       79.10     18.24 o 
   6   8  15      102.46      139.09     20.15 o 
  -5   9  15       21.97       14.41     57.62 o 
  -4   9  15      133.07      185.59     19.92 o 
  -3   9  15       29.89       15.27     61.18 o 
  -2   9  15      176.09      172.05     18.69 o 
  -1   9  15      480.00      522.80     23.34 o 
   0   9  15       14.51       31.24     35.91 o 
   1   9  15      423.53      434.00     22.25 o 
   2   9  15      173.38      107.13     19.24 o 
   3   9  15       37.40       13.59     54.25 o 
   4   9  15      121.51       18.37     73.58 o 
   5   9  15       26.49       16.82     67.38 o 
  -4  10  15       11.53       12.45     17.87 o 
  -3  10  15      195.96      249.91     20.15 o 
  -2  10  15       77.63       15.86     63.41 o 
  -1  10  15        1.15       12.72     50.92 o 
   0  10  15      108.13       95.47     33.14 o 
   1  10  15        0.56       14.36     57.35 o 
   2  10  15       65.72       15.09     60.45 o 
   3  10  15      207.51      199.45     19.79 o 
   4  10  15       14.08       56.16     55.66 o 
  -3  11  15       48.39       16.00     64.01 o 
  -2  11  15      231.61      268.38     21.29 o 
  -1  11  15      182.09      162.02     19.33 o 
   0  11  15        6.01       33.49     41.97 o 
   1  11  15      172.58      167.76     19.74 o 
   2  11  15      223.63      226.98     20.10 o 
   3  11  15       38.88       16.05     64.23 o 
  -1  12  15       37.45       16.69     66.65 o 
   0  12  15       94.60      102.34     49.14 o 
   1  12  15       32.13       68.02     70.39 o 
   0   0  16       92.57       88.98     10.99 o 
   1   0  16       34.10       35.95     11.88 o 
   2   0  16        3.38       13.90     39.34 o 
   3   0  16      705.81      674.13     29.22 o 
   4   0  16        0.86       14.82     41.77 o 
   5   0  16       97.27       89.52     41.92 o 
   6   0  16       22.78       38.37     43.36 o 
   7   0  16      347.08      387.74     16.65 o 
  -7   1  16       10.76       14.68     58.76 o 
  -6   1  16      177.51      224.57     21.20 o 
  -5   1  16       91.55      105.63     18.65 o 
  -4   1  16      137.05      149.21     17.46 o 
  -3   1  16       34.11       18.96     16.87 o 
  -2   1  16      353.83      344.83     19.74 o 
  -1   1  16       47.29       27.44     15.36 o 
   0   1  16        4.70       31.43     33.68 o 
   1   1  16       60.32       14.77     59.04 o 
   2   1  16      296.22      265.87     19.06 o 
   3   1  16       37.81       39.52     62.23 o 
   4   1  16      104.53      111.42     16.96 o 
   5   1  16       93.74       70.16     19.06 o 
   6   1  16      188.16      215.59     20.38 o 
   7   1  16       13.35       17.00     68.15 o 
  -7   2  16       90.08       84.16     20.97 o 
  -6   2  16      231.42      225.11     21.61 o 
  -5   2  16       26.99       15.86     63.37 o 
  -4   2  16      159.71      194.07     18.55 o 
  -3   2  16      135.17      128.65     17.19 o 
  -2   2  16      186.35      228.94     18.42 o 
  -1   2  16        2.10       12.86     51.51 o 
   0   2  16       38.84       14.03     39.61 o 
   1   2  16        1.93       12.95     51.74 o 
   2   2  16      197.77      203.41     17.92 o 
   3   2  16      121.65      118.98     17.14 o 
   4   2  16      139.91      157.32     18.01 o 
   5   2  16       49.57       52.56     17.92 o 
   6   2  16      216.05      158.33     21.79 o 
   7   2  16       85.05       48.60     64.19 o 
  -7   3  16        3.48       16.64     66.42 o 
  -6   3  16       58.00       15.00     60.04 o 
  -5   3  16      472.11      516.28     24.34 o 
  -4   3  16      101.67       89.90     18.01 o 
  -3   3  16      373.52      446.17     21.47 o 
  -2   3  16      641.01      658.75     23.80 o 
  -1   3  16      345.34      363.56     19.79 o 
   0   3  16      255.51      274.49     12.91 o 
   1   3  16      385.15      340.63     19.97 o 
   2   3  16      630.70      621.59     23.34 o 
   3   3  16      360.96      417.45     20.51 o 
   4   3  16       83.70       15.32     61.18 o 
   5   3  16      450.10      460.94     23.52 o 
   6   3  16       64.76       16.27     65.15 o 
   7   3  16        4.25       59.86     62.27 o 
  -6   4  16      133.56      184.68     20.65 o 
  -5   4  16      124.11       47.55     69.61 o 
  -4   4  16       30.04       15.14     60.63 o 
  -3   4  16       37.42       34.78     57.67 o 
  -2   4  16      194.12      210.75     17.87 o 
  -1   4  16       86.79      118.03     16.73 o 
   0   4  16      100.40       92.10     11.60 o 
   1   4  16       95.05       90.77     16.50 o 
   2   4  16      200.94      158.74     18.28 o 
   3   4  16       46.17       40.66     60.08 o 
   4   4  16       26.70       15.91     63.69 o 
   5   4  16      126.52      128.79     19.10 o 
   6   4  16      143.64      132.93     20.88 o 
  -6   5  16       24.32       15.64     62.55 o 
  -5   5  16      140.05      167.22     20.06 o 
  -4   5  16       45.13       14.59     58.31 o 
  -3   5  16      302.15      344.60     20.61 o 
  -2   5  16       35.11       47.46     62.36 o 
  -1   5  16      659.57      697.54     24.16 o 
   0   5  16       54.96       53.18     11.93 o 
   1   5  16      634.87      636.45     23.52 o 
   2   5  16       44.55       14.13     56.67 o 
   3   5  16      286.19      279.50     20.01 o 
   4   5  16       42.29       66.83     58.85 o 
   5   5  16      144.17       84.88     70.07 o 
   6   5  16       27.66       31.64     61.91 o 
  -6   6  16      189.16      201.41     22.11 o 
  -5   6  16       16.24       15.50     61.95 o 
  -4   6  16      106.56       15.86     63.41 o 
  -3   6  16       50.99       15.64     62.46 o 
  -2   6  16       45.37       16.05     64.10 o 
  -1   6  16      129.07      138.04     16.96 o 
   0   6  16        0.33        6.09     14.96 o 
   1   6  16      132.75      125.78     17.14 o 
   2   6  16       48.86       68.29     17.14 o 
   3   6  16       46.15       61.00     59.90 o 
   4   6  16      111.76       93.82     18.60 o 
   5   6  16       16.67       71.35     61.54 o 
   6   6  16      206.17      233.96     21.70 o 
  -5   7  16       36.67       42.03     18.78 o 
  -4   7  16      307.29      341.41     22.61 o 
  -3   7  16       61.40       73.67     18.55 o 
  -2   7  16      394.61      422.51     22.66 o 
  -1   7  16       32.76       16.00     63.96 o 
   0   7  16      519.68      524.72     16.68 o 
   1   7  16       39.37       44.90     17.55 o 
   2   7  16      392.48      414.67     22.66 o 
   3   7  16       46.97       62.50     59.08 o 
   4   7  16      299.24      307.86     22.02 o 
   5   7  16       26.94       16.59     66.42 o 
  -5   8  16      109.74      115.29     19.97 o 
  -4   8  16       22.12       17.10     68.43 o 
  -3   8  16       54.68       70.11     18.37 o 
  -2   8  16       11.27       39.43     17.23 o 
  -1   8  16      104.71      108.41     18.05 o 
   0   8  16       18.80       39.52     42.72 o 
   1   8  16       98.69       76.77     18.60 o 
   2   8  16       12.51       14.59     58.31 o 
   3   8  16       80.32       77.50     18.42 o 
   4   8  16       18.85       54.39     18.10 o 
   5   8  16      136.04      111.92     20.51 o 
  -4   9  16       30.27       16.69     66.74 o 
  -3   9  16       33.21       49.10     59.77 o 
  -2   9  16       63.53       63.09     18.60 o 
  -1   9  16       54.16       14.91     59.77 o 
   0   9  16      168.09      169.68     13.94 o 
   1   9  16       59.78       15.68     62.59 o 
   2   9  16       49.97       60.04     56.21 o 
   3   9  16       32.73       38.39     18.01 o 
   4   9  16       26.42       16.23     64.92 o 
  -2  10  16       79.98       85.93     18.69 o 
  -1  10  16        0.26       15.36     61.41 o 
   0  10  16        7.51       14.25     40.25 o 
   1  10  16        0.87       12.58     50.42 o 
   2  10  16       82.27       70.89     19.24 o 
   1   0  17        2.24       13.79     39.02 o 
   2   0  17      125.49      128.28     12.31 o 
   3   0  17       58.15       96.90     29.54 o 
   4   0  17      303.34      316.61     15.15 o 
   5   0  17        2.28       16.84     47.59 o 
   6   0  17      544.02      544.58     33.94 o 
  -6   1  17        8.84       41.67     66.70 o 
  -5   1  17       62.16       88.30     20.47 o 
  -4   1  17       87.57       17.19     68.70 o 
  -3   1  17      213.91      247.82     20.24 o 
  -2   1  17        5.16       14.22     56.89 o 
  -1   1  17      227.73      244.35     18.46 o 
   0   1  17        0.38       24.90     35.97 o 
   1   1  17      195.99      176.29     18.46 o 
   2   1  17        9.55       41.44     51.06 o 
   3   1  17      196.95      224.70     20.42 o 
   4   1  17       91.81      116.84     18.83 o 
   5   1  17       66.59       94.23     19.47 o 
   6   1  17        8.97       51.83     18.42 o 
  -6   2  17       81.38       36.70     70.48 o 
  -5   2  17       73.27       86.12     19.74 o 
  -4   2  17      166.80      192.97     19.42 o 
  -3   2  17      164.11      185.36     20.61 o 
  -2   2  17       14.06       13.59     54.34 o 
  -1   2  17       49.12       15.41     61.77 o 
   0   2  17        1.92       14.15     39.86 o 
   1   2  17       59.15       15.91     63.69 o 
   2   2  17        8.44       13.17     52.84 o 
   3   2  17      154.33      167.95     19.65 o 
   4   2  17      201.77      199.63     21.11 o 
   5   2  17       80.48       44.04     20.24 o 
   6   2  17      103.50       95.01     20.20 o 
  -6   3  17        0.62       17.46     69.84 o 
  -5   3  17       33.43       16.23     65.01 o 
  -4   3  17      303.96      328.60     22.02 o 
  -3   3  17      265.36      281.60     20.88 o 
  -2   3  17      173.87      226.48     20.33 o 
  -1   3  17      113.33      135.30     17.41 o 
   0   3  17      491.22      489.90     15.78 o 
   1   3  17      113.61      125.69     17.37 o 
   2   3  17      190.39      212.80     20.29 o 
   3   3  17      260.53      209.66     21.15 o 
   4   3  17      312.54      326.91     22.98 o 
   5   3  17       39.62       16.82     67.24 o 
   6   3  17        1.87       16.82     67.20 o 
  -5   4  17      172.33      173.42     21.24 o 
  -4   4  17       21.45       19.47     18.83 o 
  -3   4  17       10.06       15.14     60.63 o 
  -2   4  17       36.89       14.50     57.99 o 
  -1   4  17       59.93       70.98     18.05 o 
   0   4  17        0.60       15.78     44.60 o 
   1   4  17       55.02       74.40     63.05 o 
   2   4  17       37.74       15.59     62.36 o 
   3   4  17       11.08       14.13     17.82 o 
   4   4  17       23.89       14.54     58.08 o 
   5   4  17      171.49      171.64     21.79 o 
  -5   5  17       41.18       41.30     67.24 o 
  -4   5  17      391.99      445.07     23.89 o 
  -3   5  17      182.24      208.29     20.06 o 
  -2   5  17      306.97      400.17     22.06 o 
  -1   5  17       18.70       50.51     53.79 o 
   0   5  17      868.50      924.89     37.45 o 
   1   5  17       20.04       15.45     61.91 o 
   2   5  17      281.66      304.44     21.34 o 
   3   5  17      185.55      245.54     19.92 o 
   4   5  17      378.89      404.14     23.75 o 
   5   5  17       45.77       37.34     60.13 o 
  -4   6  17       30.98       16.96     67.83 o 
  -3   6  17        5.76       38.34     17.64 o 
  -2   6  17        4.20       13.36     53.52 o 
  -1   6  17       70.26       93.41     18.92 o 
   0   6  17        3.50       14.97     42.30 o 
   1   6  17       63.87       57.99     56.80 o 
   2   6  17        3.38       14.41     57.67 o 
   3   6  17       11.66       14.31     57.21 o 
   4   6  17       44.77       15.96     63.78 o 
  -4   7  17       12.94       15.68     62.73 o 
  -3   7  17      200.85      229.95     20.74 o 
  -2   7  17       40.86       44.68     18.42 o 
  -1   7  17      312.26      295.18     21.61 o 
   0   7  17        4.67       16.41     46.45 o 
   1   7  17      300.46      327.14     21.97 o 
   2   7  17       29.12       15.04     60.13 o 
   3   7  17      184.68      156.91     20.10 o 
   4   7  17       12.68       16.69     66.70 o 
  -3   8  17       25.77       14.82     59.13 o 
  -2   8  17       42.89       15.00     59.95 o 
  -1   8  17        9.83       14.31     57.30 o 
   0   8  17       58.13       42.81     18.27 o 
   1   8  17       10.05       14.82     59.22 o 
   2   8  17       38.68       16.32     65.42 o 
   3   8  17       24.08       16.55     66.28 o 
  -1   9  17      147.21      155.23     19.74 o 
   0   9  17       18.49        4.72     13.33 o 
   1   9  17      122.18       68.61     66.10 o 
   0   0  18        3.17       13.82     38.77 o 
   1   0  18       32.23       48.16     37.17 o 
   2   0  18       28.61       15.23     43.00 o 
   3   0  18       10.92       18.79     30.77 o 
   4   0  18       16.18       12.74     17.78 o 
   5   0  18      368.14      371.10     17.00 o 
  -5   1  18       38.98       46.73     20.06 o 
  -4   1  18       48.23       17.46     69.66 o 
  -3   1  18       30.60       15.50     61.95 o 
  -2   1  18      135.11      168.54     19.74 o 
  -1   1  18       72.02       56.35     58.67 o 
   0   1  18      217.32      250.03     17.30 o 
   1   1  18       71.20       16.69     66.70 o 
   2   1  18      115.39      116.43     19.69 o 
   3   1  18       36.23       14.63     58.53 o 
   4   1  18       49.56       63.14     64.42 o 
   5   1  18       32.75       18.37     73.40 o 
  -4   2  18        9.05       16.27     65.01 o 
  -3   2  18       17.32       15.82     63.32 o 
  -2   2  18      129.73      158.55     19.24 o 
  -1   2  18       47.83       33.10     61.41 o 
   0   2  18       30.52       39.84     17.71 o 
   1   2  18       46.49       26.40     18.10 o 
   2   2  18      138.66      132.11     20.42 o 
   3   2  18       25.76       40.85     59.13 o 
   4   2  18        9.00       15.36     61.50 o 
  -4   3  18       79.73       16.46     65.97 o 
  -3   3  18       17.57       56.85     18.51 o 
  -2   3  18      130.71      156.50     19.97 o 
  -1   3  18      528.22      561.64     25.62 o 
   0   3  18      261.39      243.86     14.97 o 
   1   3  18      532.65      616.44     25.30 o 
   2   3  18      116.12      124.68     19.37 o 
   3   3  18       22.96       56.71     18.60 o 
   4   3  18       83.03       58.26     20.24 o 
  -4   4  18       19.33       31.27     58.49 o 
  -3   4  18        1.41       16.50     66.06 o 
  -2   4  18       78.35       95.19     18.78 o 
  -1   4  18        6.16       16.14     64.46 o 
   0   4  18        6.25        7.09     17.65 o 
   1   4  18        5.97       15.64     62.55 o 
   2   4  18       82.23      101.62     18.55 o 
   3   4  18        1.19       15.50     61.95 o 
   4   4  18       35.45       18.14     72.62 o 
  -3   5  18      131.69      129.33     20.83 o 
  -2   5  18       96.27       95.37     19.97 o 
  -1   5  18      372.04      417.68     23.98 o 
   0   5  18       27.83       28.42     42.64 o 
   1   5  18      352.85      383.17     23.48 o 
   2   5  18       96.44      116.89     18.78 o 
   3   5  18      108.97      113.15     20.42 o 
  -3   6  18        2.76       17.28     69.07 o 
  -2   6  18       53.46       15.82     63.18 o 
  -1   6  18        2.55       15.64     62.55 o 
   0   6  18       88.29       17.57     49.70 o 
   1   6  18        1.58       14.91     59.63 o 
   2   6  18       45.00       31.73     56.44 o 
   3   6  18        6.86       15.73     62.87 o 
  -1   7  18       12.02       15.04     60.18 o 
   0   7  18      344.02      345.12     16.73 o 
   1   7  18        6.78       16.09     64.42 o 
   1   0  19        5.03       15.79     44.67 o 
   2   0  19        1.63       27.94     41.91 o 
   3   0  19       14.71       40.33     42.23 o 
  -3   1  19       69.35       88.03     19.65 o 
  -2   1  19       20.36       16.91     67.74 o 
  -1   1  19      175.27      165.99     21.56 o 
   0   1  19       87.89       43.20     49.23 o 
   1   1  19      168.79       20.74     82.88 o 
   2   1  19       21.76       16.46     65.83 o 
   3   1  19       84.62       77.55     20.06 o 
  -3   2  19        2.52       63.32     63.32 o 
  -2   2  19       38.46       25.53     19.47 o 
  -1   2  19       19.33       35.60     59.95 o 
   0   2  19       16.72       30.93     44.76 o 
   1   2  19       20.00       38.52     18.28 o 
   2   2  19       47.68       58.53     18.83 o 
   3   2  19        5.57       16.55     66.19 o 
  -2   3  19      137.00       62.87     75.95 o 
  -1   3  19       24.59       46.18     63.46 o 
   0   3  19      518.47      511.27     48.48 o 
   1   3  19       18.59        4.92     19.51 o 
   2   3  19      138.43      183.63     20.88 o 
  -1   4  19       26.75       28.95     18.92 o 
   0   4  19       46.78       29.02     50.23 o 
   1   4  19       26.82       22.02     19.60 o 
                                                 
